# Supplementary material for: Deciphering the Genetic Basis of Root and Biomass Traits in Rapeseed (Brassica napus L.) through the Integration of GWAS and RNA-Seq under Nitrogen Stress
Source: Int J Mol Sci. 2022 Jul 19;23(14):7958. doi: 10.3390/ijms23147958 (PMC9323118; doi:10.3390/ijms23147958)
Supplement: Supplementary file 1 [file ijms-23-07958-s001.zip]

Archive with 2 entries (2 files):
- List of Supp figs.2022.6.3.ppt
- List of Supp tables.2022.6.3.xls
