# Supplementary material for: Deciphering the Genetic Basis of Root and Biomass Traits in Rapeseed (Brassica napus L.) through the Integration of GWAS and RNA-Seq under Nitrogen Stress
Source: Int J Mol Sci. 2022 Jul 19;23(14):7958. doi: 10.3390/ijms23147958 (PMC9323118; doi:10.3390/ijms23147958)
Supplement: Supplementary file 1 [file ijms-23-07958-s001.zip › List of Supp tables.2022.6.3.xls]

## Sheet: Table S1
Table S1: List of significant and suggestive SNPs for the investigated traits under LN-stress in association panel.
QTL clusters	QTNs	Trait	Marker	Chrm#	Position	P-Value	Marker R2 (%)	-log10P
RT-A02-1	q.RSRD.A02-1	RSRD	Bn-A02-p18994312	A02	17997697	3.1406e-05	6.972	4.50299
	q.RSRD.A02-2	RSRD	seq-new-rs30323	A02	17997777	0.00014728	5.902	3.83186
	q.RSRD.A02-3	RSRD	Bn-A02-p18994472	A02	17997856	3.1406e-05	6.972	4.50299
	q.RSRD.A02-4	RSRD	seq-new-rs34378	A02	18253016	0.0001078	6.057	3.96738
RT-A06-1	q.TRN.A06-1	TRN	Bn-A06-p7636729	A06	7278405	2.5306e-07	10.173	6.59678
	q.TRN.A06-2	TRN	Bn-A06-p7641474	A06	7280606	2.5306e-07	10.173	6.59678
	q.TRN.A06-3	TRN	seq-new-rs42853	A06	7287510	2.2612e-07	10.252	6.64566
	q.TRN.A06-4	TRN	seq-new-rs31416	A06	7303255	2.5993e-07	10.154	6.58514
	q.TRN.A06-5	TRN	Bn-A06-p7703242	A06	7333635	7.923e-05	6.207	4.10111
	q.TRN.A06-6	TRN	seq-new-rs31601	A06	7556204	1.6374e-07	10.48	6.78585
	q.TRN.A06-7	TRN	Bn-A06-p7931177	A06	7560549	2.4411e-07	10.199	6.61241
	q.TRN.A06-8	TRN	Bn-A06-p8022058	A06	7665783	9.1525e-08	10.891	7.03846
RT-A09-1	q.TRL.A09-1	TRL	Bn-A09-p1746688	A09	2187759	1.1131e-05	7.661	4.95347
	q.TSA.A09-1	TSA	Bn-A09-p1746688	A09	2187759	1.6992e-05	7.299	4.76976
	q.RFW.A09-1	RFW	Bn-A09-p1746688	A09	2187759	7.2926e-05	6.266	4.13712
	q.TRL.A09-2	TRL	Bn-A09-p1746285	A09	2188167	3.5482e-05	6.978	4.44999
	q.TSA.A09-2	TSA	Bn-A09-p1746285	A09	2188167	8.5263e-05	6.335	4.06924
	q.RFW.A09-2	RFW	Bn-A09-p1699131	A09	2226812	1.0562e-05	7.585	4.97625
	q.RDW.A09-1	RDW	Bn-A09-p1699131	A09	2226812	0.00012195	5.88	3.91382
	q.TSA.A09-3	TSA	Bn-A09-p1699131	A09	2226812	0.00021908	5.553	3.6594
	q.TRL.A09-3	TRL	chrA09_2322874	A09	2322874	5.7652e-05	6.521	4.23919
	q.TSA.A09-4	TSA	chrA09_2322874	A09	2322874	0.00010912	6.026	3.9621
	q.TSA.A09-5	TSA	Bn-A09-p1552993	A09	2375212	5.7918e-07	9.928	6.23719
	q.RFW.A09-3	RFW	Bn-A09-p1552993	A09	2375212	3.2005e-06	8.532	5.49478
	q.TRV.A09-1	TRV	Bn-A09-p1552993	A09	2375212	1.474e-05	7.632	4.8315
	q.TFW.A09-1	TFW	Bn-A09-p1552993	A09	2375212	1.6825e-05	7.329	4.77404
	q.TRL.A09-4	TRL	Bn-A09-p1552993	A09	2375212	1.7214e-05	7.541	4.76412
	q.SFW.A09-1	SFW	Bn-A09-p1552993	A09	2375212	0.00016846	5.794	3.7735
	q.TSA.A09-6	TSA	Bn-A01-p9075931	A09	2511710	0.00017299	5.713	3.76198
	q.TSA.A09-7	TSA	Bn-A01-p9075803	A09	2511825	7.7721e-05	6.26	4.10946
	q.TRV.A09-2	TRV	Bn-A01-p9075803	A09	2511825	0.00022204	5.451	3.65357
RT-A09-2	q.TRL.A09-5	TRL	seq-new-rs36813	A09	4029806	0.00024738	5.493	3.60664
	q.TFW.A09-2	TFW	seq-new-rs36813	A09	4029806	0.0002767	5.28	3.55799
	q.RFW.A09-4	RFW	seq-new-rs41996	A09	4405703	2.113e-13	21.181	12.6751
	q.TSA.A09-8	TSA	seq-new-rs41996	A09	4405703	1.9014e-12	19.288	11.7209
	q.TFW.A09-3	TFW	seq-new-rs41996	A09	4405703	3.7044e-12	18.582	11.4313
	q.TRL.A09-6	TRL	seq-new-rs41996	A09	4405703	1.2878e-11	17.92	10.8902
	q.SFW.A09-2	SFW	seq-new-rs41996	A09	4405703	4.0779e-10	15.023	9.38956
	q.TRV.A09-3	TRV	seq-new-rs41996	A09	4405703	4.1251e-06	8.376	5.38457
	q.RDW.A09-2	RDW	seq-new-rs41996	A09	4405703	1.6305e-05	7.365	4.78768
RT-A10-1	q.RFW.A10-1	RFW	Bn-A10-p11396195	A10	12709829	2.9835e-06	8.945	5.52527
	q.TFW.A10-1	TFW	Bn-A10-p11396195	A10	12709829	2.7282e-05	6.904	4.56412
	q.TRL.A10-1	TRL	Bn-A10-p11396195	A10	12709829	0.00024373	5.815	3.61309
	q.SFW.A10-1	SFW	Bn-A10-p11396195	A10	12709829	0.00025872	5.367	3.58717
RT-A10-1	q.TRN.A10-1	TRN	Bn-A10-p13659996	A10	13700523	3.4019e-07	9.982	6.46828
RT-C03-1	q.TFW.C03-1	TFW	seq-new-rs49231	C03	4066558	2.3669e-05	7.021	4.62582
	q.SFW.C03-1	SFW	seq-new-rs49231	C03	4066558	3.6027e-05	6.768	4.44337
RT-C03-2	q.TSA.C03-1	TSA	seq-new-rs28219	C03	8417394	3.226e-06	8.39	5.49134
	q.TRL.C03-1	TRL	seq-new-rs28219	C03	8417394	1.5801e-05	7.335	4.80132
	q.TRV.C03-1	TRV	seq-new-rs28219	C03	8417394	0.00018262	5.549	3.73845
RT-C03-3	q.TRN-C03-1	TRN	seq-new-rs39672	C03	21177143	3.0697e-07	10.038	6.5129
	q.TRN-C03-2	TRN	Bn-scaff_17521_1-p917370	C03	21305791	5.7604e-05	6.423	4.23955
RT-C03-4	q.TRV.C03-2	TRV	Bn-scaff_20103_1-p298039	C03	25501123	0.00026465	5.3	3.57733
	q.TSA.C03-2	TSA	Bn-scaff_20103_1-p298039	C03	25501123	0.00029981	5.299	3.52315
	q.TFW.C03-2	TFW	Bn-scaff_16925_1-p105130	C03	26467466	0.00013853	5.737	3.85846
	q.TRL.C03-2	TRL	Bn-scaff_16925_1-p105130	C03	26467466	0.00018166	5.66	3.74074
	q.RFW.C03-1	RFW	seq-new-rs41373	C03	27421341	1.5409e-06	9	5.81223
	q.TSA.C03-3	TSA	seq-new-rs41373	C03	27421341	5.5267e-06	8.256	5.25753
	q.TFW.C03-3	TFW	seq-new-rs41373	C03	27421341	1.2433e-05	7.535	4.90542
	q.TRL.C03-3	TRL	seq-new-rs41373	C03	27421341	3.1186e-05	7.038	4.50604
	q.SFW.C03-1	SFW	seq-new-rs41373	C03	27421341	7.7932e-05	6.339	4.10828
	q.TSA.C03-4	TSA	seq-new-rs32280	C03	27425657	0.00010002	6.22	3.99991
	q.RFW.C03-2	RFW	seq-new-rs32280	C03	27425657	0.00014634	5.848	3.83464
RT-C06-1	q.TDW.C06-1	TDW	seq-new-rs23016	C06	12887745	2.6855e-05	7.095	4.57097
	q.SDW.C06-1	SDW	seq-new-rs23016	C06	12887745	2.8724e-05	7.034	4.54176
RT-C07-1	q.RFW.C07-1	RFW	seq-new-rs46512	C07	35123112	1.7615e-13	20.448	12.7541
	q.TSA.C07-1	TSA	seq-new-rs46512	C07	35123112	1.3179e-12	19.044	11.8801
	q.TFW.C07-1	TFW	seq-new-rs46512	C07	35123112	2.7789e-12	18.242	11.5561
	q.TRL.C07-1	TRL	seq-new-rs46512	C07	35123112	1.0102e-11	17.581	10.9956
	q.SFW.C07-1	SFW	seq-new-rs46512	C07	35123112	3.315e-10	14.774	9.47952
	q.TRV.C07-1	TRV	seq-new-rs46512	C07	35123112	3.1802e-06	8.274	5.49755
	q.RDW.C07-1	RDW	seq-new-rs46512	C07	35123112	6.5264e-06	7.859	5.18533
RT-C08-1	q.TRV.C08-1	TRV	Bn-scaff_16231_1-p662722	C08	21260496	6.9793e-05	5.091	4.15619
	q.TRV.C08-2	TRV	seq-new-rs29850	C08	21323655	2.8417e-05	5.655	4.54642
	q.TSA.C08-1	TSA	seq-new-rs29850	C08	21323655	0.00014206	4.721	3.84753
	q.TFW.C08-1	TFW	seq-new-rs29850	C08	21323655	0.00016467	4.564	3.78339
RT-C09-1	q.TSA.C09-1	TSA	seq-new-rs34959	C09	34541392	3.6077e-08	11.925	7.44277
	q.TRL.C09-1	TRL	seq-new-rs34959	C09	34541392	1.0014e-07	11.097	6.99939
	q.RFW.C09-1	RFW	seq-new-rs34959	C09	34541392	6.4561e-07	9.607	6.19003
	q.TFW.C09-1	TFW	seq-new-rs34959	C09	34541392	1.0409e-05	7.5	4.98259
	q.SFW.C09-1	SFW	seq-new-rs34959	C09	34541392	0.00013093	5.795	3.88296

## Sheet: Table S2
Table S2: Summary of read numbers and mapped reads from the RNA-Seq.
Treatment	Group	Time point	Replication	Total Reads	Mapped Reads	Multiple Map Reads	Uniq Mapped Reads	Raw Reads	Raw Bases	Clean Reads	Clean Bases	Valid Bases	Q30	GC
LN-stress	HN	T1	R1	48334104	45302064(93.73%)	3309774(6.85%)	41992290(86.88%)	49.02M	7.35G	48.33M	7.02G	0.9548	0.9486	0.4701
			R2	50127624	46985361(93.73%)	3337359(6.66%)	43648002(87.07%)	50.79M	7.62G	50.13M	7.31G	0.9591	0.9497	0.4696
			R3	49757150	46400675(93.25%)	3234636(6.50%)	43166039(86.75%)	50.51M	7.58G	49.76M	7.24G	0.9559	0.9493	0.4677
		T2	R1	48920774	44129583(90.21%)	3374738(6.90%)	40754845(83.31%)	49.58M	7.44G	48.92M	7.15G	0.9618	0.9474	0.4748
			R2	45865180	42636953(92.96%)	2975466(6.49%)	39661487(86.47%)	46.44M	6.97G	45.87M	6.71G	0.9629	0.9484	0.4687
			R3	47064200	43693251(92.84%)	3115809(6.62%)	40577442(86.22%)	47.71M	7.16G	47.06M	6.90G	0.9637	0.9485	0.4707
	LN	T1	R1	47198062	43697363(92.58%)	3116417(6.60%)	40580946(85.98%)	48.01M	7.20G	47.20M	6.80G	0.944	0.9469	0.4657
			R2	47245042	42225230(89.37%)	3034866(6.42%)	39190364(82.95%)	47.93M	7.19G	47.25M	6.87G	0.9555	0.9485	0.4688
			R3	46759524	43589733(93.22%)	3133915(6.70%)	40455818(86.52%)	47.49M	7.12G	46.76M	6.81G	0.9555	0.9477	0.47
		T2	R1	46684838	43171275(92.47%)	3152343(6.75%)	40018932(85.72%)	47.35M	7.10G	46.68M	6.82G	0.9604	0.9474	0.4719
			R2	46560390	42986517(92.32%)	3154257(6.77%)	39832260(85.55%)	47.21M	7.08G	46.56M	6.79G	0.9596	0.9471	0.4716
			R3	48367608	44442734(91.89%)	3078764(6.37%)	41363970(85.52%)	49.07M	7.36G	48.37M	7.06G	0.959	0.947	0.4666
Control	HNCK	T1	R1	49035276	46004375(93.82%)	3447435(7.03%)	42556940(86.79%)	49.72M	7.46G	49.04M	7.11G	0.9538	0.9474	0.4692
			R2	47568788	44541938(93.64%)	3418923(7.19%)	41123015(86.45%)	48.27M	7.24G	47.57M	6.91G	0.9538	0.9464	0.4696
			R3	47255398	43995310(93.10%)	3252296(6.88%)	40743014(86.22%)	47.93M	7.19G	47.26M	6.85G	0.9525	0.9467	0.468
		T2	R1	47008414	44082294(93.78%)	3172135(6.75%)	40910159(87.03%)	47.74M	7.16G	47.01M	6.88G	0.961	0.945	0.4712
			R2	45834580	42888447(93.57%)	3151693(6.88%)	39736754(86.70%)	46.59M	6.99G	45.83M	6.72G	0.961	0.9435	0.4722
			R3	49704522	46352321(93.26%)	3230135(6.50%)	43122186(86.76%)	50.55M	7.58G	49.70M	7.27G	0.9588	0.9447	0.471
	LNCK	T1	R1	50260344	47140778(93.79%)	3358212(6.68%)	43782566(87.11%)	50.91M	7.64G	50.26M	7.29G	0.9551	0.9488	0.4671
			R2	49631266	46538594(93.77%)	3475653(7.00%)	43062941(86.77%)	50.35M	7.55G	49.63M	7.18G	0.9508	0.948	0.4687
			R3	47473358	44461464(93.66%)	3188155(6.72%)	41273309(86.94%)	48.17M	7.23G	47.47M	6.89G	0.9529	0.9479	0.4674
		T2	R1	50735530	47371781(93.37%)	3658385(7.21%)	43713396(86.16%)	51.34M	7.70G	50.74M	7.43G	0.9648	0.9488	0.4705
			R2	47923798	44583850(93.03%)	3457698(7.21%)	41126152(85.82%)	48.55M	7.28G	47.92M	6.98G	0.9591	0.9494	0.4699
			R3	48442958	45398820(93.72%)	3119804(6.44%)	42279016(87.28%)	49.22M	7.38G	48.44M	7.11G	0.9631	0.9443	0.4711

## Sheet: Table S3
Table S3: The information of differentially expressed genes (DEGs) number between groups (HN vs LN-T1, HN vs LN-T2, HNCK vs LNCK-T1, HNCK vs LNCK-T2).
HN/LN-specific DEGs
Gene ID	HN-T1	HN-T2	LN-T1	LN-T2	Regulation	gene_symbol	description
BnaA01G0137300ZS	0.619	1.20464	0.126496	0.26932	Down	YSL1	Metal-nicotianamine transporter YSL1
BnaA01G0152900ZS	0	0	4.22556	3.91391	Up
BnaA01G0176200ZS	3.96858	3.35987	13.5659	9.60793	Up	RPS2	Ribosomal protein S2, mitochondrial
BnaA01G0186600ZS	30.0526	84.0965	14.7743	37.2205	Down	CYS4	Cysteine proteinase inhibitor 4
BnaA01G0192300ZS	93.4788	44.0141	44.2831	20.3982	Down	LEA41	Late embryogenis abundant protein 41
BnaA01G0231500ZS	0	0.0246544	10.9077	12.6892	Up	VHA-a3	V-type proton ATPase subunit a3
BnaA01G0340400ZS	3.39579	3.38921	8.36567	8.27799	Up	FAHD2	Probable acylpyruvase FAHD2, mitochondrial
BnaA01G0364200ZS	0.609567	0.411634	1.31056	2.15442	Up	ABCC6	ABC transporter C family member 6
BnaA01G0393600ZS	13.3018	8.27811	5.74944	2.84772	Down	At3g06035	Uncharacterized GPI-anchored protein At3g06035
BnaA01G0393700ZS	9.06048	14.3968	4.55698	6.60471	Down	CHR12	Probable ATP-dependent DNA helicase CHR12
BnaA01G0394400ZS	19.3152	21.4222	7.1515	8.5702	Down	At3g05950	Germin-like protein subfamily 1 member 7
BnaA01G0395500ZS	0.718163	1.54648	0.27927	0.624109	Down	LON4	Lon protease homolog 4, chloroplastic/mitochondrial
BnaA01G0398400ZS	7.58056	9.80197	1.52476	4.20336	Down	ALY2	Protein ALWAYS EARLY 2
BnaA01G0400000ZS	5.96783	5.16864	1.47505	2.51637	Down	At1g54610	Probable serine/threonine-protein kinase At1g54610
BnaA01G0412300ZS	53.3172	70.0871	16.245	16.2508	Down	GASA5	Gibberellin-regulated protein 5
BnaA02G0041000ZS	0.316034	0	2.0872	1.61645	Up	MED36A	Mediator of RNA polymerase II transcription subunit 36a
BnaA02G0072800ZS	37.9075	28.1663	81.175	67.3942	Up	NCBP	Eukaryotic translation initiation factor NCBP
BnaA02G0084900ZS	3.45985	0.735344	7.59172	10.5517	Up	RPS8A	40S ribosomal protein S8-1
BnaA02G0128000ZS	0.439172	1.0831	16.2685	4.46592	Up	AT2	Probable long-chain-alcohol O-fatty-acyltransferase 2
BnaA02G0157000ZS	9.92628	22.7773	22.2423	72.5498	Up
BnaA02G0157300ZS	6.90436	11.2332	1.97009	4.10359	Down	KOR2	Endoglucanase 7
BnaA02G0157400ZS	0	0	0.600734	2.35721	Up
BnaA02G0231600ZS	1.0974	1.49146	0.0503481	0.28343	Down	NCED9	9-cis-epoxycarotenoid dioxygenase NCED9, chloroplastic
BnaA02G0253800ZS	2.75503	4.41575	1.15224	2.07345	Down	PARP2	Poly [ADP-ribose] polymerase 2
BnaA02G0288300ZS	3.18401	1.30171	1.06888	0.389682	Down	BS	Alpha-barbatene synthase
BnaA02G0345500ZS	7.04251	8.03099	2.84073	3.65208	Down	AIM32	Altered inheritance of mitochondria protein 32
BnaA03G0070700ZS	9.6567	9.96598	2.49687	3.00028	Down
BnaA03G0088800ZS	6.72359	12.078	3.24191	4.86253	Down	FAS4	ATP-dependent RNA helicase DEAH13
BnaA03G0212100ZS	2.70133	6.15447	8.04178	13.7715	Up		Basic endochitinase CHB4
BnaA03G0276000ZS	0	0	1.3488	1.30686	Up	PUMP3	Mitochondrial uncoupling protein 3
BnaA03G0373000ZS	27.7767	16.2745	67.4426	35.1061	Up
BnaA03G0377100ZS	0.892827	1.06278	0	0	Down	RPS19	40S ribosomal protein S19, mitochondrial
BnaA03G0414300ZS	0.376205	0.181745	2.58577	2.09381	Up	MYB77	Transcription factor MYB77
BnaA03G0422100ZS	7.85486	11.9711	0.709161	4.96133	Down
BnaA03G0457300ZS	5.48347	2.46509	12.931	7.89971	Up	PCAP1	Plasma membrane-associated cation-binding protein 1
BnaA03G0563900ZS	2.7003	1.08709	0	0	Down
BnaA03G0574100ZS	0	0	1.50503	0.881368	Up	PBG1	Proteasome subunit beta type-4
BnaA03G0579500ZS	3.62687	5.73576	17.6733	13.5672	Up
BnaA03G0580800ZS	0	0	0.429153	0.525916	Up	CHR28	Helicase-like transcription factor CHR28
BnaA03G0585000ZS	3.43922	8.84746	10.8499	24.2494	Up
BnaA03G0586200ZS	0	0	1.62793	0.361466	Up	MTERF15	Transcription termination factor MTERF15, mitochondrial
BnaA04G0000100ZS	0.891493	1.35424	0.0389924	0.07244	Down	CER1	Protein ECERIFERUM 1
BnaA04G0058600ZS	8.85263	13.8051	0.932424	4.57611	Down
BnaA04G0062700ZS	0.0704579	0	2.9418	1.76763	Up	At4g27270	Probable NAD(P)H dehydrogenase (quinone) FQR1-like 1
BnaA04G0111900ZS	1.53011	1.7277	6.00452	4.311	Up	GLCAT14A	Beta-glucuronosyltransferase GlcAT14A
BnaA04G0119300ZS	0	0	5.0646	2.68353	Up
BnaA04G0187200ZS	0.678898	0.700763	0.28224	0.31572	Down	At2g28990	Probable leucine-rich repeat receptor-like protein kinase At2g28990
BnaA04G0205800ZS	9.39665	9.4167	24.0455	20.9244	Up	BBX25	B-box zinc finger protein 25
BnaA04G0234800ZS	0.251921	0.424229	1.05455	1.44693	Up
BnaA04G0235900ZS	0.726865	2.07881	2.54171	5.07137	Up	DLO1	Protein DMR6-LIKE OXYGENASE 1
BnaA04G0236200ZS	0.254433	0.560181	1.34794	1.156	Up	SGR6	Protein SHOOT GRAVITROPISM 6
BnaA04G0236800ZS	0.146194	0.386454	1.58709	2.26161	Up
BnaA04G0246700ZS	55.8047	25.5361	115.506	54.7947	Up	PRXC3	Peroxidase C3
BnaA04G0279000ZS	2.70767	0.339238	6.39161	1.78214	Up	MOCS2	Molybdopterin synthase catalytic subunit
BnaA05G0034900ZS	4.053	4.35086	1.76155	1.5989	Down	PRS4	Ribose-phosphate pyrophosphokinase 4
BnaA05G0066800ZS	4.44052	2.99756	8.98487	6.12352	Up	ABCG1	ABC transporter G family member 1
BnaA05G0092600ZS	0.930215	0.23509	5.07774	1.54933	Up	At2g43590	Endochitinase At2g43590
BnaA05G0098400ZS	3.75352	1.70324	0.212701	0.11947	Down	At4g38062	Uncharacterized protein At4g38062
BnaA05G0100300ZS	7.72946	4.18058	3.85086	1.91447	Down	CYP710A1	Cytochrome P450 710A1
BnaA05G0147800ZS	4.8592	12.123	1.85436	1.56861	Down
BnaA05G0331600ZS	11.8657	5.82403	5.05741	2.23967	Down	CIPK7	CBL-interacting serine/threonine-protein kinase 7
BnaA05G0419100ZS	6.81938	5.79667	2.68183	2.78375	Down	CAX2	Vacuolar cation/proton exchanger 2
BnaA05G0471900ZS	4.45363	2.11246	9.69225	5.10607	Up	BHLH150	Transcription factor bHLH150
BnaA05G0487700ZS	0.977052	0.588237	2.49156	2.11342	Up	EXL6	Protein EXORDIUM-like 6
BnaA06G0121800ZS	2.14586	0.833032	0.866906	0.305763	Down	PEPR2	Leucine-rich repeat receptor-like protein kinase PEPR2
BnaA06G0144700ZS	0	0.134356	5.23407	2.92047	Up	VPS20.1	Vacuolar protein sorting-associated protein 20 homolog 1
BnaA06G0150700ZS	9.48024	7.83594	22.7453	17.5815	Up	At2g34160	Uncharacterized protein At2g34160
BnaA06G0183300ZS	1.31857	1.62372	5.32782	5.6909	Up	At4g16580	Probable protein phosphatase 2C 55
BnaA06G0267900ZS	0.0437232	0.0455163	2.09985	2.29817	Up
BnaA06G0326000ZS	1.76102	1.95983	4.42615	4.79466	Up	TIF3B1	Eukaryotic translation initiation factor 3 subunit B
BnaA06G0417400ZS	0	0	4.68058	12.4049	Up
BnaA07G0127400ZS	9.29255	8.07338	27.8528	20.1383	Up
BnaA07G0139800ZS	20.8497	20.1049	10.4648	7.40096	Down	NHD1	Sodium/proton antiporter 1
BnaA07G0278200ZS	0.565905	0.425209	1.47505	1.78693	Up	RLP11	Receptor-like protein 11
BnaA07G0296600ZS	2.85155	1.74915	0	0	Down
BnaA07G0302800ZS	7.85471	6.24308	3.48219	3.08447	Down	DUF2	DUF724 domain-containing protein 2
BnaA07G0303600ZS	1.77889	2.29851	0.830466	0.779738	Down	PERK9	Proline-rich receptor-like protein kinase PERK9
BnaA07G0306000ZS	3.19803	2.92776	1.04784	0.994864	Down	PUB42	Putative U-box domain-containing protein 42
BnaA07G0318800ZS	0.977819	0.781468	3.17668	2.54374	Up	PMAT2	Phenolic glucoside malonyltransferase 2
BnaA07G0384300ZS	0.737041	0.805965	1.61171	2.34506	Up	NUDT3	Nudix hydrolase 3
BnaA08G0153000ZS	3.25458	3.38312	0.178436	0.341552	Down
BnaA08G0166700ZS	3.74629	2.58449	0.196651	0.302479	Down	PPI1	Proton pump-interactor 1
BnaA08G0167300ZS	48.5429	72.1449	6.91887	23.0045	Down	TSJT1	Stem-specific protein TSJT1
BnaA08G0191600ZS	21.6288	13.7686	8.30431	6.71529	Down	AGP3	Classical arabinogalactan protein 3
BnaA08G0213000ZS	9.19122	7.96863	3.05132	1.47038	Down
BnaA08G0321100ZS	0.692847	0.806217	1.91075	2.42765	Up	PME7	Probable pectinesterase/pectinesterase inhibitor 7
BnaA09G0008900ZS	2.59908	2.6926	1.2036	0.85624	Down	CAT9	Cationic amino acid transporter 9, chloroplastic
BnaA09G0015600ZS	11.1101	13.6631	4.86676	6.00921	Down	dbl4	E3 ubiquitin-protein ligase dbl4
BnaA09G0024700ZS	1.59923	1.20319	0.0893868	0.137843	Down
BnaA09G0051800ZS	3.21199	3.95864	12.7064	8.46759	Up
BnaA09G0101600ZS	0	0.0116989	0.317482	0.191972	Up	At5g66150	Probable alpha-mannosidase At5g66150
BnaA09G0147400ZS	0.0981776	1.11495	2.37965	4.7356	Up	RLM1B	Disease resistance protein RML1B
BnaA09G0153200ZS	0.247779	0.144134	1.63161	1.22077	Up
BnaA09G0200700ZS	0	0.0571667	0.490119	0.91441	Up
BnaA09G0421100ZS	0.0972805	0.130302	1.19447	1.21733	Up	GLO3	Peroxisomal (S)-2-hydroxy-acid oxidase GLO3
BnaA09G0453400ZS	0	0	4.12288	1.9743	Up	At2g38590	F-box protein At2g38590
BnaA09G0479300ZS	0.0564874	0.193926	0.758851	1.05178	Up	CKA1	Casein kinase II subunit alpha-1
BnaA09G0486300ZS	2.79456	2.3655	0.954633	1.01477	Down	LTA3	Dihydrolipoyllysine-residue acetyltransferase component 1 of pyruvate dehydrogenase complex, mitochondrial
BnaA09G0487500ZS	30.1217	34.8702	14.6441	16.1421	Down
BnaA09G0497000ZS	0.957447	1.29367	2.79667	2.75233	Up	UXS1	UDP-glucuronic acid decarboxylase 1
BnaA09G0525500ZS	1.64245	0.893357	3.6873	2.53058	Up	At3g57050	Cystathionine beta-lyase, chloroplastic
BnaA09G0539000ZS	1.37817	1.17169	0	0	Down
BnaA09G0545600ZS	3.43218	1.40077	14.6203	9.13933	Up	CAMTA2	Calmodulin-binding transcription activator 2
BnaA09G0585900ZS	3.15386	2.97249	8.74397	6.07359	Up	MES2	Methylesterase 2
BnaA09G0589500ZS	16.8653	10.6399	7.6891	5.11459	Down	VQ29	VQ motif-containing protein 29
BnaA09G0618000ZS	1.70414	0.637699	4.49823	2.56417	Up	TIFY11A	Protein TIFY 11A
BnaA09G0630400ZS	14.7458	19.5339	49.8941	49.1782	Up	NUDT18	Nudix hydrolase 18, mitochondrial
BnaA09G0693100ZS	4.16217	3.51619	13.078	9.99949	Up	KCS1	3-ketoacyl-CoA synthase 1
BnaA09G0717300ZS	1.29232	1.02709	4.9668	2.73968	Up	PIP1-3	Aquaporin PIP1-3
BnaA10G0095200ZS	2.67949	2.0852	8.64829	4.83352	Up	PKP2	Plastidial pyruvate kinase 2
BnaA10G0170600ZS	2.97509	3.39961	6.91392	8.05702	Up	EIF2B	Eukaryotic translation initiation factor 2 subunit beta
BnaA10G0180700ZS	1.07592	0.455635	2.69183	1.59041	Up	ABCG23	ABC transporter G family member 23
BnaA10G0218700ZS	46.3418	27.8265	16.0934	12.8586	Down	XTH5	Probable xyloglucan endotransglucosylase/hydrolase protein 5
BnaC01G0066600ZS	0.769912	1.38981	2.91793	3.746	Up	LA1	La protein 1
BnaC01G0088300ZS	0.432743	0.465435	0	0	Down	At4g29550	UPF0725 protein At4g29550
BnaC01G0241500ZS	2.76151	2.85897	7.81964	7.85311	Up	AMSH3	AMSH-like ubiquitin thioesterase 3
BnaC01G0261000ZS	0.717632	0.333973	2.24588	1.13026	Up	At3g51280	Protein POLLENLESS 3-LIKE 2
BnaC01G0362100ZS	3.2321	3.65104	0.877474	1.09586	Down	DER2.1	Derlin-2.1
BnaC01G0439300ZS	0.0630174	0.0970297	1.67704	1.21075	Up
BnaC01G0469700ZS	0	0	1.01413	1.42711	Up
BnaC01G0475500ZS	0.356318	0.34866	1.94733	3.22595	Up	At3g05520	F-actin-capping protein subunit alpha
BnaC01G0483800ZS	4.75798	4.67554	13.4169	11.8009	Up	BPM2	BTB/POZ and MATH domain-containing protein 2
BnaC01G0484100ZS	3.06071	1.12858	6.96653	3.21431	Up	At3g06035	Uncharacterized GPI-anchored protein At3g06035
BnaC01G0484300ZS	3.22965	3.32937	7.86151	9.74995	Up	CHR12	Probable ATP-dependent DNA helicase CHR12
BnaC01G0485100ZS	19.3669	7.21848	40.179	26.6163	Up	HIPP43	Heavy metal-associated isoprenylated plant protein 43
BnaC01G0506700ZS	1.50309	2.49967	3.93952	5.65493	Up	NPC4	Non-specific phospholipase C4
BnaC02G0002000ZS	9.13361	4.85729	4.00902	1.60115	Down	CTHT_0041970.1	Protein-lysine N-methyltransferase EFM3
BnaC02G0010300ZS	3.26021	3.76937	1.3146	1.1135	Down	SPCC1235.04c	Probable FAD synthase
BnaC02G0012600ZS	2.32808	2.66173	1.12416	0.337972	Down
BnaC02G0014200ZS	3.07546	3.14699	1.36756	1.54814	Down	At5g03900	Uncharacterized protein At5g03900, chloroplastic
BnaC02G0014400ZS	1.6637	1.53878	0.679458	0.523469	Down	FFC	Signal recognition particle 54 kDa protein, chloroplastic
BnaC02G0023300ZS	4.75087	6.1061	1.54658	2.02702	Down	TBL9	Protein trichome birefringence-like 9
BnaC02G0025300ZS	14.6151	10.0655	7.22156	4.88602	Down	At5g06750	Probable protein phosphatase 2C 68
BnaC02G0042400ZS	7.42642	4.98562	2.94477	2.41587	Down	CM2	Chorismate mutase 2
BnaC02G0047700ZS	14.189	13.0241	5.4605	6.55356	Down
BnaC02G0056100ZS	103.566	87.8603	37.9563	36.2193	Down	AAC2	ADP,ATP carrier protein 2, mitochondrial
BnaC02G0075300ZS	3.90824	2.33825	1.57958	0.734697	Down	MYB20	Transcription factor MYB20
BnaC02G0075500ZS	5.92089	6.45182	2.86992	2.89427	Down	TIC40	Protein TIC 40, chloroplastic
BnaC02G0079900ZS	1.95848	2.55602	0.767464	1.09156	Down
BnaC02G0080800ZS	8.6173	10.0933	4.3407	4.45705	Down	usp106	U1 snRNP-associated protein usp106
BnaC02G0086000ZS	14.7989	23.6714	4.33971	5.15792	Down
BnaC02G0086100ZS	10.4268	11.6022	4.64521	3.81095	Down	At3g03920	Putative H/ACA ribonucleoprotein complex subunit 1-like protein 1
BnaC02G0086400ZS	1.90705	3.12247	0.41024	0.924553	Down
BnaC02G0086500ZS	11.3956	9.36397	3.99224	2.96802	Down	NAC087	NAC domain-containing protein 87
BnaC02G0089700ZS	12.8825	12.1317	5.49732	5.88789	Down	At5g18800	NADH dehydrogenase [ubiquinone] 1 alpha subcomplex subunit 8-B
BnaC02G0089900ZS	4.21066	5.69609	1.99231	2.23241	Down	SPL7	Squamosa promoter-binding-like protein 7
BnaC02G0090600ZS	18.5098	9.41863	6.82499	4.24621	Down	IPT5	Adenylate isopentenyltransferase 5, chloroplastic
BnaC02G0092800ZS	20.6028	29.7794	10.2488	14.216	Down	At5g19250	Uncharacterized GPI-anchored protein At5g19250
BnaC02G0106700ZS	6.27305	6.04211	2.93696	3.07512	Down	LARP1A	La-related protein 1A
BnaC02G0108100ZS	5.97626	5.72061	1.86085	2.46628	Down	RFC1	Replication factor C subunit 1
BnaC02G0108800ZS	3.18429	2.68568	1.14411	1.16522	Down	PIGM	GPI mannosyltransferase 1
BnaC02G0142600ZS	6.2588	8.26713	1.97397	3.01216	Down	NLE1	Notchless protein homolog
BnaC02G0159100ZS	0.0664587	0.205723	1.80464	1.6547	Up	DIR1	Putative lipid-transfer protein DIR1
BnaC02G0259300ZS	36.5935	34.8547	18.0184	15.7493	Down	HERK1	Receptor-like protein kinase HERK 1
BnaC02G0305500ZS	0	0	1.36121	1.14225	Up
BnaC02G0349400ZS	1.28137	0.563419	4.11692	2.62047	Up	At4g03120	U1 small nuclear ribonucleoprotein C
BnaC02G0361900ZS	1.84547	1.07368	5.54668	3.88288	Up
BnaC02G0384400ZS	1.25113	1.16092	0	0	Down	GLO4	Peroxisomal (S)-2-hydroxy-acid oxidase GLO4
BnaC02G0422500ZS	14.9969	14.2886	30.9853	30.397	Up
BnaC02G0435600ZS	1.62721	1.12127	0	0	Down
BnaC02G0445600ZS	2.82735	2.16871	7.72511	5.24088	Up	HSP90-5	Heat shock protein 90-5, chloroplastic
BnaC02G0480600ZS	4.295	3.48782	0	0	Down
BnaC02G0482300ZS	16.8315	14.7293	7.59959	7.37289	Down	At5g47890	NADH dehydrogenase [ubiquinone] 1 alpha subcomplex subunit 2
BnaC03G0038800ZS	2.8698	5.18443	17.4624	12.33	Up	YLS8	Thioredoxin-like protein YLS8
BnaC03G0108400ZS	1.88601	2.3246	4.49597	4.78228	Up	At3g47200	UPF0481 protein At3g47200
BnaC03G0167900ZS	23.3915	28.9813	76.0756	64.8763	Up
BnaC03G0230200ZS	1.82866	2.39616	0.0771463	0.143322	Down
BnaC03G0250400ZS	2.81365	3.2973	11.1022	7.45152	Up		Basic endochitinase CHB4
BnaC03G0393700ZS	16.3095	2.38474	33.6167	5.03143	Up		Endochitinase CH25
BnaC03G0393800ZS	0	0	2.24926	1.04128	Up
BnaC03G0685800ZS	0.0150134	0.568445	1.84042	1.72984	Up	VHA-a3	V-type proton ATPase subunit a3
BnaC03G0709300ZS	0.0505836	0	0.908221	0.778073	Up
BnaC03G0797600ZS	4.77544	3.38931	10.6792	7.49839	Up
BnaC03G0798200ZS	3.13075	3.36969	7.2167	8.60505	Up	RABD2B	Ras-related protein RABD2b
BnaC03G0814000ZS	22.4302	13.7219	9.09382	5.74641	Down	At1g56220	Dormancy-associated protein homolog 3
BnaC04G0088400ZS	0.362446	0.581441	1.47156	2.43891	Up	At5g58730	Inositol 3-kinase
BnaC04G0150300ZS	1.58226	1.47129	0	0	Down
BnaC04G0271100ZS	5.05393	11.0371	30.6731	41.7234	Up
BnaC04G0296400ZS	2.68251	2.04304	5.57322	5.68099	Up	GSTT3	Glutathione S-transferase T3
BnaC04G0361000ZS	0	0	2.65646	1.55292	Up
BnaC04G0427100ZS	15.5394	16.9753	7.51143	7.99774	Down	RGLG4	E3 ubiquitin-protein ligase RGLG4
BnaC04G0530900ZS	2.67571	2.25458	0.722052	0.69626	Down	TBL37	Protein trichome birefringence-like 37
BnaC04G0557500ZS	0.875348	0.691092	1.99067	2.33235	Up	At2g37700	Protein CER1-like 2
BnaC04G0568000ZS	4.28451	45.9137	9.9602	94.4384	Up	At2g39510	WAT1-related protein At2g39510
BnaC04G0595400ZS	15.8787	17.1569	39.4689	41.5018	Up	SRP14	Signal recognition particle 14 kDa protein
BnaC04G0616700ZS	0	0	0.301651	0.489022	Up	BGLU3	Beta-glucosidase 3
BnaC05G0181200ZS	4.11929	7.34911	9.67401	15.7317	Up
BnaC05G0215900ZS	0.10682	0.110888	1.44591	1.22656	Up
BnaC05G0288600ZS	1.53952	5.73084	0	0.203247	Down	RPL11	50S ribosomal protein L11, chloroplastic
BnaC05G0304300ZS	0.228726	0.404547	2.4437	4.32568	Up	ALDH3F1	Aldehyde dehydrogenase family 3 member F1
BnaC05G0357200ZS	1.36066	3.98269	3.79603	8.6087	Up
BnaC05G0528300ZS	2.01706	1.93889	8.88243	7.85312	Up	AHP3	Histidine-containing phosphotransfer protein 3
BnaC06G0062400ZS	0.486439	0.723537	2.37402	3.0885	Up	JAL15	Jacalin-related lectin 15
BnaC06G0107900ZS	1.93138	3.33394	7.63429	11.2602	Up
BnaC06G0142800ZS	1.09552	1.63106	0.056366	0.106364	Down
BnaC06G0192500ZS	6.53488	6.1702	2.18348	1.41989	Down
BnaC06G0194400ZS	6.03656	4.68667	1.84254	2.10583	Down	CYP97B1	Cytochrome P450 97B1, chloroplastic
BnaC06G0203300ZS	0.0449228	0.0445999	1.95666	1.30805	Up
BnaC06G0243400ZS	0.0425572	0.181874	1.33415	1.71351	Up	TIF3E1	Eukaryotic translation initiation factor 3 subunit E
BnaC06G0286200ZS	1.4508	1.53407	0.49586	0.666989	Down	PEPR1	Leucine-rich repeat receptor-like protein kinase PEPR1
BnaC06G0295500ZS	3.33242	6.23371	8.79704	14.6133	Up
BnaC06G0303700ZS	0.79934	0.602946	0	0	Down	CYP81F1	Cytochrome P450 81F1
BnaC06G0356500ZS	0.840875	0.653687	0.109251	0.0202568	Down
BnaC06G0430000ZS	6.778	3.19003	22.5139	13.532	Up
BnaC06G0448400ZS	2.39169	1.97961	6.52297	5.25181	Up	STR1	Thiosulfate/3-mercaptopyruvate sulfurtransferase 1, mitochondrial
BnaC06G0454300ZS	0.462353	0.2925	1.8051	1.04661	Up	CIMG_01763	DNA damage-binding protein CMR1
BnaC06G0455000ZS	5.78983	6.72174	15.226	15.4191	Up	RAE1	Protein RAE1
BnaC06G0455300ZS	0.617826	0.717196	1.57097	2.30853	Up	EBF1	EIN3-binding F-box protein 1
BnaC06G0455400ZS	7.2069	6.22069	16.2767	13.2701	Up	mrps28	Probable 37S ribosomal protein S28, mitochondrial
BnaC06G0455600ZS	5.72202	3.75171	14.7982	8.81438	Up	WIN1	Acetylornithine aminotransferase, chloroplastic/mitochondrial
BnaC06G0455700ZS	6.53048	4.81221	14.3142	10.4906	Up		3-isopropylmalate dehydrogenase, chloroplastic
BnaC06G0457600ZS	1.22952	1.13983	3.57451	2.52352	Up	GLYK	D-glycerate 3-kinase, chloroplastic
BnaC06G0457800ZS	8.07804	5.00977	18.5911	12.9983	Up	ISS1	Aromatic aminotransferase ISS1
BnaC07G0014800ZS	22.6552	14.3151	5.17927	3.31435	Down	DOX1	Alpha-dioxygenase 1
BnaC07G0068100ZS	0.371235	0	4.81547	1.80971	Up
BnaC07G0108200ZS	1.64867	3.23352	3.94132	8.67995	Up	ACR11	ACT domain-containing protein ACR11
BnaC07G0160100ZS	0.282317	0.365255	4.33423	9.31378	Up	PP2AA1	Serine/threonine-protein phosphatase 2A 65 kDa regulatory subunit A alpha isoform
BnaC07G0274000ZS	4.64548	5.07779	1.30411	2.40101	Down	PAP7	Purple acid phosphatase 7
BnaC07G0322200ZS	1.92635	1.73195	5.51124	4.65672	Up	PCO5	Plant cysteine oxidase 5
BnaC07G0477000ZS	7.30818	7.44909	3.37299	2.67142	Down	GLCAT14B	Beta-glucuronosyltransferase GlcAT14B
BnaC08G0014500ZS	0	0	2.01979	1.63334	Up	HRD3A	ERAD-associated E3 ubiquitin-protein ligase component HRD3A
BnaC08G0031100ZS	14.4102	8.80985	0.054768	0	Down	RPS15A	40S ribosomal protein S15a
BnaC08G0036300ZS	0.597212	0.479417	3.44227	2.59663	Up
BnaC08G0120500ZS	0.691357	0.752296	0	0	Down
BnaC08G0142600ZS	4.7855	4.86051	0	0	Down
BnaC08G0169400ZS	0.0717617	0.0106151	0.441018	0.558701	Up	GAMT1	Gibberellic acid methyltransferase 1
BnaC08G0204000ZS	0.658469	1.48468	0	0	Down
BnaC08G0213600ZS	2.20844	3.54578	6.25901	7.2734	Up	AHA3	ATPase 3, plasma membrane-type
BnaC08G0274600ZS	50.0052	28.5312	135.282	98.1488	Up	MLP34	MLP-like protein 34
BnaC08G0301100ZS	2.97522	3.62752	0.363556	0.169446	Down
BnaC08G0329900ZS	0	0.0314511	1.0544	0.656491	Up	PAP20	Probable purple acid phosphatase 20
BnaC08G0335200ZS	11.2359	16.2141	4.33881	5.33389	Down
BnaC09G0164400ZS	1.22697	0.867456	3.80469	2.86621	Up	IGMT4	Indole glucosinolate O-methyltransferase 4
BnaC09G0177700ZS	2.45399	3.05906	0.288419	0.203176	Down
BnaC09G0203200ZS	1.85628	1.65245	0.815122	0.587506	Down	SOQ1	Protein SUPPRESSOR OF QUENCHING 1, chloroplastic
BnaC09G0208800ZS	2.37129	6.06696	0.906471	2.59112	Down	PHT1-3	Probable inorganic phosphate transporter 1-3
BnaC09G0218100ZS	4.0218	3.66726	9.22665	9.35743	Up	DCI1	Delta(3,5)-Delta(2,4)-dienoyl-CoA isomerase, peroxisomal
BnaC09G0241600ZS	2.07027	2.39913	0.0893105	0.0276534	Down
BnaC09G0299900ZS	0.212719	0.393163	0.951334	1.37374	Up	MAP2B	Methionine aminopeptidase 2B
BnaC09G0321400ZS	0	0	3.78005	3.70998	Up
BnaC09G0346400ZS	0.0332114	0	8.42968	2.1912	Up	RPS10A	40S ribosomal protein S10-1
BnaC09G0486900ZS	2.96319	3.86487	0	0.112008	Down
Bnascaffold0075G0000200ZS	4.46388	2.74444	0.261046	0.221307	Down
Bnascaffold0603G0000100ZS	1.87475	1.90041	5.19433	3.99397	Up	TBP1	26S proteasome regulatory subunit 6A homolog
Bnascaffold1706G0000700ZS	0	0.0268333	1.48519	0.87686	Up	CPX1	Coproporphyrinogen-III oxidase 1, chloroplastic
HNLN/CK-specific DEGs
Gene ID	HNCK-T1	HNCK-T2	LNCK-T1	LNCK-T2	Regulation	gene_symbol	description
BnaA01G0013500ZS	3.22955	2.17256	1.64148	0.897839	Down	SPAC869.04	Putative formamidase C869.04
BnaA01G0020500ZS	2.88447	3.71603	0.338661	0.530732	Down	At4g36750	Probable NAD(P)H dehydrogenase (quinone) FQR1-like 2
BnaA01G0081600ZS	1.19042	1.16603	3.87124	12.9656	Up	BSPA	Bark storage protein A
BnaA01G0105800ZS	14.8414	7.68573	32.2625	20.5323	Up	PP2A1	Protein PHLOEM PROTEIN 2-LIKE A1
BnaA01G0186700ZS	0	0	0.934903	3.46382	Up	CYS4	Cysteine proteinase inhibitor 4
BnaA01G0191300ZS	2.78946	1.406	0.430851	0.0775272	Down	TMK3	Receptor-like kinase TMK3
BnaA01G0198200ZS	0	0	0.311298	0.547058	Up	DSC2	Disease resistance-like protein DSC2
BnaA01G0216200ZS	3.88788	4.28312	0.253989	0.184923	Down
BnaA01G0222700ZS	8.71988	9.27573	3.59854	4.07283	Down	NPC6	Non-specific phospholipase C6
BnaA01G0263600ZS	11.713	12.9105	4.54078	4.17348	Down	At4g06598	Uncharacterized protein At4g06598
BnaA01G0271800ZS	0.0374419	0.118223	1.93271	3.50487	Up
BnaA01G0283000ZS	1.63753	1.92753	0	0	Down
BnaA01G0332500ZS	0	0	1.62428	2.596	Up
BnaA01G0334400ZS	0.502839	0.956255	0	0	Down
BnaA01G0337800ZS	1.8979	1.62445	4.83745	4.00948	Up	At3g17050	Glycine-rich cell wall structural protein
BnaA01G0349400ZS	0.310889	0.823094	1.84788	2.39131	Up	At3g16530	Lectin-like protein At3g16530
BnaA01G0353000ZS	0.239134	0.810928	0.00957431	0.0590636	Down	TPS25	Terpenoid synthase 25
BnaA01G0400400ZS	6.65054	3.04875	2.38315	0.821409	Down	SUGTL5	Sugar transporter ERD6-like 12
BnaA01G0401300ZS	42.3568	22.9568	20.6705	11.0924	Down	IAA16	Auxin-responsive protein IAA16
BnaA02G0052100ZS	4.44475	3.97304	10.7163	9.78973	Up	PER55	Peroxidase 55
BnaA02G0052200ZS	22.7773	11.3913	76.1326	29.2906	Up	IMDH3	3-isopropylmalate dehydrogenase 3, chloroplastic
BnaA02G0061700ZS	3.97407	2.63458	1.56147	1.18465	Down	ARB_01444	Probable endo-1,3(4)-beta-glucanase ARB_01444
BnaA02G0070100ZS	2.26424	1.37591	4.91284	2.88545	Up
BnaA02G0079000ZS	1.43754	1.70638	3.21702	3.73272	Up	At5g19370	Rhodanese-like/PpiC domain-containing protein 12, chloroplastic
BnaA02G0088000ZS	16.0523	19.5877	7.8409	7.99077	Down	LRR1	Leucine-rich repeat protein 1
BnaA02G0138300ZS	6.67258	4.10172	2.07888	1.152	Down	SAUR32	Auxin-responsive protein SAUR32
BnaA02G0173100ZS	8.95248	4.30511	18.3317	10.3249	Up	GIS3	Zinc finger protein GIS3
BnaA02G0194000ZS	7.26305	6.74928	2.32533	2.822	Down
BnaA02G0207800ZS	2.79348	3.7304	1.32322	1.77939	Down
BnaA02G0210600ZS	5.23798	3.3116	11.7287	7.25535	Up	RBG5	Glycine-rich RNA-binding protein 5, mitochondrial
BnaA02G0211500ZS	1.71001	1.23313	3.58259	2.70909	Up	CHLP	Geranylgeranyl diphosphate reductase, chloroplastic
BnaA02G0212500ZS	2.50097	0.323587	9.37122	4.361	Up	GASA6	Gibberellin-regulated protein 6
BnaA02G0229800ZS	3.86849	3.24115	9.21016	9.88111	Up	TPPB	Trehalose-phosphate phosphatase B
BnaA02G0231400ZS	6.58486	5.6471	1.91883	0.394042	Down	GSTU19	Glutathione S-transferase U19
BnaA02G0324300ZS	0.604427	0.317693	1.95674	1.22525	Up
BnaA02G0332100ZS	0.412097	0.635317	1.00001	1.38944	Up	ABCG21	ABC transporter G family member 21
BnaA02G0332700ZS	3.38625	2.71115	0.46787	0.228612	Down
BnaA02G0346800ZS	0.390314	0.263802	0	0.00857945	Down	NQR	NADPH:quinone oxidoreductase
BnaA02G0372500ZS	0.718168	0.357498	1.8362	1.43727	Up	CYCH1-1	Cyclin-H1-1
BnaA02G0409000ZS	0.151261	0.143368	1.01266	1.27119	Up
BnaA03G0002200ZS	21.2083	70.279	9.84275	25.5286	Down	LSC30	Ferritin-1, chloroplastic
BnaA03G0002600ZS	0.423961	0.67851	0.0999936	0.123339	Down	LECRK62	L-type lectin-domain containing receptor kinase VI.2
BnaA03G0002800ZS	3.38552	3.62305	1.71621	1.82572	Down	RUS5	Protein root UVB sensitive 5
BnaA03G0004600ZS	2.52087	1.90362	1.17518	0.853144	Down
BnaA03G0017800ZS	1.90032	1.41053	3.87831	4.38583	Up	IP5P10	Type I inositol polyphosphate 5-phosphatase 10
BnaA03G0037800ZS	15.2672	11.5212	5.65064	5.76235	Down	CESA5	Cellulose synthase A catalytic subunit 5 [UDP-forming]
BnaA03G0082100ZS	0.549075	0.601815	0	0	Down	At1g11270	F-box protein At1g11270
BnaA03G0114000ZS	22.9674	9.89224	9.88134	4.40351	Down	BGAL4	Beta-galactosidase 4
BnaA03G0162800ZS	3.01516	2.66909	0.955438	0.967133	Down	At3g51250	Senescence/dehydration-associated protein At3g51250
BnaA03G0164800ZS	1.80797	1.36954	0.0655794	0	Down
BnaA03G0184100ZS	4.27332	2.59609	0	0	Down
BnaA03G0222400ZS	1.33047	1.70715	2.73104	3.47445	Up
BnaA03G0264300ZS	19.0902	47.1794	8.7755	16.7507	Down
BnaA03G0291500ZS	2.65545	3.18999	6.56813	7.29616	Up
BnaA03G0292600ZS	0.312489	0.432865	1.83975	1.12646	Up	EDA30	Protein EMBRYO SAC DEVELOPMENT ARREST 30
BnaA03G0328200ZS	1.16371	0.115957	3.73027	0.849978	Up		Endochitinase CH25
BnaA03G0369900ZS	0.126049	0.0418736	0.944564	0.458224	Up	UGT71B7	UDP-glycosyltransferase 71B7
BnaA03G0374700ZS	5.68333	4.92568	14.1878	11.5049	Up	PKP1	Plastidial pyruvate kinase 1, chloroplastic
BnaA03G0429400ZS	3.92493	2.59521	10.389	6.184	Up	NIP7	60S ribosome subunit biogenesis protein NIP7
BnaA03G0431100ZS	3.49604	2.5278	1.029	1.22278	Down
BnaA03G0451700ZS	0.149524	0	2.83029	2.33237	Up
BnaA03G0456300ZS	2.73218	1.67779	0.533996	0.221962	Down	CYP71A16	Cytochrome P450 71A16
BnaA03G0501600ZS	1.8085	1.1859	0.596399	0.217868	Down
BnaA03G0517000ZS	19.9757	25.7299	7.1899	12.3015	Down	XTH24	Xyloglucan endotransglucosylase/hydrolase protein 24
BnaA03G0544400ZS	0.89981	0.697924	2.45112	4.28242	Up		Pyruvate kinase, cytosolic isozyme
BnaA03G0566200ZS	2.3256	1.90846	0.500118	0.398708	Down
BnaA03G0573400ZS	8.8111	5.40726	19.0312	12.2205	Up	DIR19	Dirigent protein 19
BnaA03G0583900ZS	0	0	2.61539	1.66602	Up
BnaA03G0585100ZS	7.13865	4.7924	15.1424	11.1006	Up	At2g35280	F-box protein At2g35280
BnaA04G0021200ZS	1.76797	0.746716	5.67112	2.79352	Up	At3g59480	Probable fructokinase-4
BnaA04G0030900ZS	2.21714	16.0161	0.0820948	1.79313	Down	BGL	Glucan endo-1,3-beta-glucosidase
BnaA04G0100200ZS	1.48177	1.56749	0.240011	0.236426	Down
BnaA04G0103000ZS	17.5461	7.60098	38.4563	16.911	Up	At3g50280	Uncharacterized acetyltransferase At3g50280
BnaA04G0112800ZS	5.10869	2.53306	13.4167	7.69307	Up	At1g18250	Thaumatin-like protein
BnaA04G0162000ZS	1.50676	1.21036	4.82012	3.57749	Up	NAC054	Protein CUP-SHAPED COTYLEDON 1
BnaA04G0165700ZS	212.616	113.6	442.273	258.189	Up	MP3	Probable steroid-binding protein 3
BnaA04G0207200ZS	0.357774	0.242173	0.0166963	0	Down	At2g24670	B3 domain-containing protein At2g24670
BnaA04G0208600ZS	5.41017	9.82129	17.3582	26.9078	Up
BnaA04G0226500ZS	4.08339	1.86057	1.79344	0.714802	Down	At1g47710	Serpin-ZX
BnaA04G0233800ZS	0.794855	0.612944	0.0491845	0.0995488	Down	GPL3	GLABROUS1 enhancer-binding protein-like 3
BnaA04G0236400ZS	5.06145	8.14904	0.589281	3.34743	Down	ACR10	ACT domain-containing protein ACR10
BnaA05G0033900ZS	7.0353	4.9065	3.15979	2.37665	Down	CSY3	Citrate synthase 3, peroxisomal
BnaA05G0044300ZS	5.99287	8.25558	3.04869	1.95637	Down	At1g60420	Probable nucleoredoxin 1
BnaA05G0051300ZS	0	0	1.0189	0.963957	Up
BnaA05G0114100ZS	1.55855	0.8709	5.20189	2.57372	Up	UBP12	Ubiquitin carboxyl-terminal hydrolase 12
BnaA05G0154900ZS	5.14465	4.43693	10.9368	9.27011	Up	TAF7	Transcription initiation factor TFIID subunit 7
BnaA05G0178900ZS	10.9819	13.2907	3.08638	1.30556	Down
BnaA05G0187800ZS	29.191	29.3997	63.0954	68.576	Up	At2g19050	GDSL esterase/lipase At2g19050
BnaA05G0189500ZS	0.422651	0.326717	2.13057	1.57425	Up	CYCA1-1	Cyclin-A1-1
BnaA05G0253900ZS	7.54675	12.2767	0.132991	0.156345	Down	TAR1-A	Protein TAR1
BnaA05G0317800ZS	2.63136	2.19845	0.765477	0.662506	Down
BnaA05G0320000ZS	1.67883	1.47748	3.71117	3.40904	Up
BnaA05G0320300ZS	7.18202	4.84898	16.1569	10.9391	Up	ARP1	Probable RNA-binding protein ARP1
BnaA05G0345500ZS	1.39099	0.450861	2.99069	1.40507	Up	4CL4	4-coumarate--CoA ligase 4
BnaA05G0348300ZS	0.944228	0.435106	2.50958	1.85845	Up	NEK6	Serine/threonine-protein kinase Nek6
BnaA05G0381700ZS	2.06111	1.40693	4.71311	4.01	Up
BnaA05G0396400ZS	2.02479	2.15314	0.927544	0.980653	Down	At3g17620	Putative F-box protein At3g17620
BnaA05G0409000ZS	3.57753	0.647155	10.5592	1.85154	Up	ESM1	GDSL esterase/lipase ESM1
BnaA05G0466400ZS	27.902	21.8283	77.0836	63.3947	Up	At3g06390	CASP-like protein 1D2
BnaA05G0495000ZS	5.47679	19.7077	0.89282	9.19916	Down	HIR3	Hypersensitive-induced response protein 3
BnaA06G0014300ZS	0.210052	1.23119	1.21422	4.69139	Up	At1g53080	Lectin-like protein At1g53080
BnaA06G0036900ZS	2.44799	1.37769	0.783909	0.224656	Down	CDKF-4	Cyclin-dependent kinase F-4
BnaA06G0037300ZS	29.5392	20.7489	12.8011	7.50632	Down	PCR6	Protein PLANT CADMIUM RESISTANCE 6
BnaA06G0049400ZS	3.10917	2.55507	1.36511	1.25212	Down
BnaA06G0053700ZS	0.934779	0.65284	2.67189	1.6727	Up	ESL1	Sugar transporter ESL1
BnaA06G0080500ZS	0.898749	0.681729	5.63747	4.17621	Up	CLE14	CLAVATA3/ESR (CLE)-related protein 14
BnaA06G0098700ZS	1.4377	1.9182	4.06027	6.52934	Up		21 kDa protein
BnaA06G0100500ZS	15.8458	15.9901	6.19611	5.64943	Down	RHA2A	E3 ubiquitin-protein ligase RHA2A
BnaA06G0138000ZS	1.70363	2.18813	0	0	Down
BnaA06G0159100ZS	19.8187	11.111	0	0	Down
BnaA06G0159900ZS	13.8481	12.1978	4.00492	4.90172	Down
BnaA06G0191100ZS	0	0	1.66215	0.51449	Up	ARSA1	ATPase ARSA1
BnaA06G0203000ZS	0	0	3.33011	2.97698	Up
BnaA06G0261400ZS	0.285977	0.29433	4.6841	1.97203	Up	RH53	DEAD-box ATP-dependent RNA helicase 53, mitochondrial
BnaA06G0261600ZS	0	0	1.88894	3.20438	Up
BnaA06G0263000ZS	2.25747	4.08054	15.134	17.6197	Up
BnaA06G0284600ZS	1.50537	0.920474	3.24265	2.22056	Up
BnaA06G0326700ZS	6.15652	1.85167	2.50196	0.583057	Down	SQP1,2	Squalene monooxygenase 1,2
BnaA06G0330000ZS	0.93748	0.707872	3.47421	2.81992	Up	PUMP3	Mitochondrial uncoupling protein 3
BnaA06G0332200ZS	3.56456	4.98754	15.1407	13.0114	Up
BnaA06G0334500ZS	2.28865	2.11258	0.97587	0.518414	Down	CYP71B11	Cytochrome P450 71B11
BnaA06G0341900ZS	1.27625	1.18499	4.81955	4.26009	Up
BnaA06G0342200ZS	0.283457	0.182871	1.24027	0.958985	Up	YAO	U3 snoRNP-associated protein-like YAO
BnaA06G0383300ZS	1.42754	1.86104	4.1194	6.02915	Up
BnaA06G0393400ZS	5.46369	2.85719	18.4823	7.62002	Up
BnaA06G0401400ZS	16.0143	12.5766	5.15664	4.92353	Down	PBL3	Probable serine/threonine-protein kinase PBL3
BnaA06G0414800ZS	0.0602819	0.0386325	0.776326	0.893747	Up	GT-2	Trihelix transcription factor GT-2
BnaA06G0422400ZS	4.7858	8.02812	11.0958	21.2591	Up
BnaA06G0423900ZS	1.54381	1.26506	3.52975	2.9978	Up
BnaA06G0432100ZS	0.916183	1.53808	2.83077	3.59531	Up	At5g44950	Putative F-box/FBD/LRR-repeat protein At5g44950
BnaA06G0436700ZS	22.2212	16.8968	9.49795	4.22949	Down	TPX2	Protein TPX2
BnaA06G0441300ZS	0	0.790627	1.49576	7.14061	Up		Proteinase inhibitor
BnaA07G0010700ZS	0.551103	0.726239	1.49331	3.26749	Up	EER5	Enhanced ethylene response protein 5
BnaA07G0017200ZS	9.83434	6.02241	2.4884	1.32057	Down
BnaA07G0020500ZS	1.52823	1.14135	0.132109	0	Down
BnaA07G0093300ZS	1.04544	0.522372	0.19442	0.0216405	Down		Sinapine esterase
BnaA07G0099200ZS	3.06026	3.6055	1.06744	1.72608	Down	At1g27420	Putative F-box/kelch-repeat protein At1g27420
BnaA07G0100500ZS	1.84225	1.80313	0.655678	0.599419	Down	ERDJ2A	DnaJ protein ERDJ2A
BnaA07G0115900ZS	2.22203	1.01286	7.0637	7.49329	Up	SPDSYN1	Spermidine synthase 1
BnaA07G0129800ZS	9.04062	13.9582	4.2547	5.57464	Down
BnaA07G0137100ZS	2.38233	2.05724	0.263296	0.435347	Down
BnaA07G0190000ZS	1.83493	4.4557	6.14726	10.0517	Up	RIDA	Reactive Intermediate Deaminase A, chloroplastic
BnaA07G0197300ZS	1.11463	1.57071	0.0370521	0.124448	Down	PIP5K4	Phosphatidylinositol 4-phosphate 5-kinase 4
BnaA07G0220500ZS	0.601468	0.668702	3.25644	2.44821	Up	ERDJ3B	DnaJ protein ERDJ3B
BnaA07G0226900ZS	1.19658	1.43828	2.73276	3.05449	Up	AVT6E	Amino acid transporter AVT6E
BnaA07G0228600ZS	3.70756	8.72397	0.378705	3.82985	Down	NRAMP1	Metal transporter Nramp1
BnaA07G0256200ZS	4.18338	3.13321	10.4335	8.63456	Up
BnaA07G0276800ZS	1.25406	0.598523	0.197537	0.0486188	Down
BnaA07G0277700ZS	25.3621	24.9846	12.41	9.60928	Down
BnaA07G0287800ZS	5.70829	1.71959	13.6933	4.25738	Up	PCFS5	Polyadenylation and cleavage factor homolog 5
BnaA07G0293000ZS	5.81017	6.33362	13.5492	17.4139	Up	At1g67480	F-box/kelch-repeat protein At1g67480
BnaA07G0298900ZS	13.2824	24.201	6.73954	11.8934	Down	WRKY9	Probable WRKY transcription factor 9
BnaA07G0313100ZS	6.28069	6.12139	0.725116	0.0915252	Down
BnaA07G0346200ZS	39.9169	60.5163	14.097	28.8279	Down
BnaA07G0378000ZS	30.2148	30.1887	8.45761	10.8498	Down
BnaA07G0378500ZS	2.55658	2.50224	1.22387	0.933571	Down	At1g78910	RNA pseudouridine synthase 3, mitochondrial
BnaA07G0378700ZS	22.134	23.8299	9.60099	12.0587	Down	AVPL1	Pyrophosphate-energized membrane proton pump 2
BnaA07G0381000ZS	13.9218	11.217	4.34297	4.47816	Down	SCI1	Style cell-cycle inhibitor 1
BnaA07G0388700ZS	4.13488	4.25366	1.18708	1.77576	Down	GLPK	Glycerol kinase
BnaA07G0389900ZS	12.3832	6.00684	4.11731	2.37464	Down	MOT2	Molybdate transporter 2
BnaA07G0390100ZS	1.13613	0.837	0.384003	0.393829	Down	NAA15	N-terminal acetyltransferase A complex auxiliary subunit NAA15
BnaA07G0390200ZS	2.88572	1.53003	0	0.192426	Down	U1A	U1 small nuclear ribonucleoprotein A
BnaA07G0390300ZS	8.52097	11.9233	2.05371	3.91675	Down	At1g80440	F-box/kelch-repeat protein At1g80440
BnaA08G0027900ZS	2.04182	2.38695	4.506	5.05017	Up	BCAT7	Putative branched-chain-amino-acid aminotransferase 7
BnaA08G0073000ZS	2.08726	1.31857	0.079553	0	Down
BnaA08G0073100ZS	1.9401	1.91256	0	0	Down
BnaA08G0087500ZS	2.8346	2.06528	1.13398	0.859484	Down	PER7	Peroxidase 7
BnaA08G0088800ZS	1.04875	0.82205	2.48221	2.00474	Up	BLUS1	Serine/threonine-protein kinase BLUS1
BnaA08G0091100ZS	1.26794	0.664071	0	0	Down
BnaA08G0136700ZS	0	0.0364122	2.84478	1.71375	Up
BnaA08G0145500ZS	2.01016	0.604344	17.9878	13.08	Up
BnaA08G0189900ZS	0	0	0.965941	1.29208	Up
BnaA08G0203900ZS	8.80749	8.08852	2.12136	3.057	Down	At5g63820	UPF0725 protein At5g63820
BnaA08G0205000ZS	0.0141989	0.0274395	0.606287	0.813948	Up	CIPK23	CBL-interacting serine/threonine-protein kinase 23
BnaA08G0238900ZS	0.325264	0.374038	0	0	Down	At4g27340	tRNA (guanine(37)-N1)-methyltransferase 2
BnaA08G0240100ZS	0.578589	0.832637	0	0	Down
BnaA08G0265200ZS	7.61053	8.94227	3.47366	3.79914	Down	rpl20	50S ribosomal protein L20, chloroplastic
BnaA08G0273900ZS	33.8819	18.4265	14.4361	9.1786	Down	NRP1	Nodulin-related protein 1
BnaA08G0277400ZS	19.0679	76.6555	3.19428	37.4679	Down
BnaA08G0297200ZS	1.02479	1.10009	0.433897	0.500081	Down	EBM	Mannosylglycoprotein endo-beta-mannosidase
BnaA08G0308200ZS	1.0018	1.59568	0.132195	0.0669017	Down	TOL2	TOM1-like protein 2
BnaA09G0002000ZS	0.544938	0.11132	1.84976	0.920781	Up	AHL7	AT-hook motif nuclear-localized protein 7
BnaA09G0039200ZS	2.19739	2.5409	0.887757	1.18191	Down	At3g27400	Putative pectate lyase 11
BnaA09G0049600ZS	3.54287	3.41314	1.10807	1.42542	Down	HINT3	Adenylylsulfatase HINT3
BnaA09G0151000ZS	0	0.031365	1.28531	1.30906	Up
BnaA09G0198300ZS	79.3779	54.5242	182.403	119.586	Up	NDK1	Nucleoside diphosphate kinase 1
BnaA09G0201100ZS	0.783018	0.751012	1.77961	1.93736	Up	DCP5-L	Decapping 5-like protein
BnaA09G0202000ZS	0	0	0.285889	0.224339	Up	TPS28	Terpenoid synthase 28
BnaA09G0203000ZS	0.418297	0.0386521	2.22741	1.60419	Up
BnaA09G0216600ZS	1.52448	1.09205	5.16686	3.72866	Up
BnaA09G0256900ZS	0	0	0.448724	0.601998	Up
BnaA09G0273500ZS	1.07001	1.47543	0	0	Down
BnaA09G0388100ZS	0	0.1765	9.05717	3.48366	Up
BnaA09G0388200ZS	0.0824227	0.0839452	6.21007	1.98096	Up
BnaA09G0429100ZS	2.87221	2.45437	0.44607	0.075745	Down
BnaA09G0438800ZS	0.661291	0.264288	1.73558	1.024	Up	RDL5	Probable cysteine protease RDL5
BnaA09G0439000ZS	2.43906	3.71646	0.072211	0	Down
BnaA09G0454900ZS	2.79468	1.41922	5.9108	5.46985	Up	PME6	Probable pectinesterase/pectinesterase inhibitor 6
BnaA09G0526500ZS	1.87125	0.695527	5.70213	1.55954	Up	NPR6	Regulatory protein NPR6
BnaA09G0560200ZS	17.2988	19.4171	7.08202	6.24	Down
BnaA09G0567500ZS	0.724132	0.954617	6.1602	3.83113	Up	TAF15B	Transcription initiation factor TFIID subunit 15b
BnaA09G0570600ZS	1.66342	1.48043	3.53267	3.72547	Up	SEC31B	Protein transport protein SEC31 homolog B
BnaA09G0616700ZS	0.122885	0.125155	27.2242	15.5595	Up
BnaA09G0632000ZS	0.811805	0.845852	2.4005	2.3587	Up	XRI1	Protein XRI1
BnaA09G0647900ZS	0.360908	0.298201	1.58761	1.38378	Up
BnaA09G0652300ZS	9.48714	12.7898	3.28256	5.80357	Down	SAP5	Zinc finger A20 and AN1 domain-containing stress-associated protein 5
BnaA10G0004200ZS	1.24776	2.79171	0.534868	1.3695	Down	FRO2	Ferric reduction oxidase 2
BnaA10G0015700ZS	0.739004	0.396209	2.10524	2.04386	Up	SPAC227.14	Putative uridine kinase C227.14
BnaA10G0020300ZS	1.18903	0.511496	0.150503	0.0671367	Down	ACD6	Protein ACCELERATED CELL DEATH 6
BnaA10G0050300ZS	2.90219	2.59547	1.06204	0.573066	Down	CIA2	Protein CHLOROPLAST IMPORT APPARATUS 2
BnaA10G0069400ZS	0	1.62677	4.39716	5.95594	Up
BnaA10G0108700ZS	5.11115	1.00634	0.730629	0.12155	Down	TPS01	Terpenoid synthase 1
BnaA10G0117300ZS	10.4121	9.00997	4.23682	3.00223	Down	LOI1	Pentatricopeptide repeat-containing protein At4g14850
BnaA10G0142900ZS	2.98064	1.54879	1.47539	0.460183	Down	PLC4	Phosphoinositide phospholipase C 4
BnaA10G0156200ZS	5.10175	4.80006	15.2534	12.2805	Up	AAK6	Adenylate kinase isoenzyme 6 homolog
BnaA10G0156300ZS	0.172471	0.503042	1.26968	3.99452	Up
BnaA10G0159900ZS	1.09433	0.56117	3.05218	1.58485	Up
BnaA10G0161400ZS	1.59155	8.87451	0.585669	3.75125	Down	STOP2	Protein SENSITIVE TO PROTON RHIZOTOXICITY 2
BnaA10G0163600ZS	0.146751	0.180637	0.865816	1.2228	Up	At3g47200	UPF0481 protein At3g47200
BnaA10G0179500ZS	0.978919	0.515716	2.25589	2.14818	Up	ACL5	Thermospermine synthase ACAULIS5
BnaA10G0247600ZS	0.243158	0.086484	1.08554	1.03196	Up	PME51	Probable pectinesterase/pectinesterase inhibitor 51
BnaC01G0010800ZS	0.390313	0.158751	1.98004	1.22501	Up	RABA4B	Ras-related protein RABA4b
BnaC01G0041100ZS	0.965043	1.82119	0.157852	0.707649	Down	At2g29320	Tropinone reductase homolog At2g29320
BnaC01G0068200ZS	1.20075	1.30354	8.38294	4.22247	Up
BnaC01G0085900ZS	1.65504	4.67579	0.787598	2.09381	Down	HMA2	Cadmium/zinc-transporting ATPase HMA2
BnaC01G0104100ZS	7.69562	24.4538	3.36129	11.3957	Down	At4g28420	Probable aminotransferase TAT1
BnaC01G0104400ZS	1.94356	2.63293	0.197431	0	Down	GDH2	Glycine cleavage system H protein 2, mitochondrial
BnaC01G0106400ZS	4.9865	3.36418	0.755462	0.989766	Down	COQ10	Coenzyme Q-binding protein COQ10, mitochondrial
BnaC01G0106600ZS	13.6291	12.634	2.38673	3.1509	Down
BnaC01G0107200ZS	17.322	13.3705	4.71411	5.31115	Down	SYP23	Syntaxin-23
BnaC01G0170300ZS	1.99034	0.527134	4.61805	3.96911	Up	At1g06900	Nardilysin-like
BnaC01G0190500ZS	0	0	0.701718	0.735285	Up
BnaC01G0200900ZS	6.06796	2.13508	0.12175	0.332973	Down
BnaC01G0214600ZS	0	0	2.00164	1.72241	Up	PGMP	Phosphoglucomutase, chloroplastic
BnaC01G0214700ZS	0	0	1.40741	1.47707	Up
BnaC01G0244600ZS	0	0	4.43781	2.32996	Up
BnaC01G0272900ZS	58.0796	45.4797	17.1313	9.93363	Down
BnaC01G0360900ZS	1.37415	1.52023	0.481545	0.684393	Down	CBK1	Serine/threonine-protein kinase CBK1
BnaC01G0363000ZS	8.6947	6.59516	2.54502	2.51922	Down
BnaC01G0370600ZS	6.30994	4.67507	13.4027	16.2521	Up	At2g13820	Non-specific lipid-transfer protein-like protein At2g13820
BnaC01G0425200ZS	1.38343	1.38835	0.38721	0.413648	Down	CES101	G-type lectin S-receptor-like serine/threonine-protein kinase CES101
BnaC01G0442500ZS	12.44	14.4107	5.22887	6.61344	Down	CID4	Polyadenylate-binding protein-interacting protein 4
BnaC01G0443600ZS	14.5192	15.3079	7.17351	5.59509	Down	rpa49	DNA-directed RNA polymerase I subunit rpa49
BnaC01G0444500ZS	2.81016	2.63658	1.24704	1.30033	Down	IDD11	Protein indeterminate-domain 11
BnaC01G0444900ZS	5.43469	2.8905	2.03885	0.990759	Down	BGAL1	Beta-galactosidase 1
BnaC01G0448700ZS	10.1779	12.0853	5.09146	4.83624	Down	SCL30A	Serine/arginine-rich SC35-like splicing factor SCL30A
BnaC01G0449700ZS	3.49013	2.56234	1.36812	1.16802	Down	mtq2	eRF1 methyltransferase catalytic subunit mtq2
BnaC01G0450400ZS	10.7282	9.02765	4.892	3.06809	Down	WIP3	WPP domain-interacting protein 3
BnaC01G0450800ZS	4.36981	4.95859	0.661766	0.404344	Down
BnaC01G0450900ZS	61.0389	86.0374	25.4358	28.0235	Down	ATJ11	Chaperone protein dnaJ 11, chloroplastic
BnaC01G0451200ZS	4.50646	4.54585	1.94701	1.45996	Down
BnaC01G0451300ZS	6.91442	7.96192	2.89781	2.47881	Down
BnaC01G0451400ZS	11.8387	10.1014	5.28786	3.68964	Down	RNP1	Heterogeneous nuclear ribonucleoprotein 1
BnaC01G0452500ZS	2.568	3.1947	1.05399	1.24521	Down	ABCC6	ABC transporter C family member 6
BnaC01G0452900ZS	8.25076	8.49	3.4658	2.38004	Down	OCT7	Organic cation/carnitine transporter 7
BnaC01G0453000ZS	6.30425	5.27104	2.80926	1.17402	Down	PHL6	Myb family transcription factor PHL6
BnaC01G0453400ZS	2.57996	2.39669	1.17986	0.742172	Down	HAC5	Histone acetyltransferase HAC5
BnaC01G0453900ZS	16.7542	14.911	8.25124	4.42096	Down	BRG3	Probable BOI-related E3 ubiquitin-protein ligase 3
BnaC01G0484200ZS	1.51359	2.12486	3.19325	4.54227	Up	CHR12	Probable ATP-dependent DNA helicase CHR12
BnaC01G0485700ZS	0.668913	1.36672	1.59289	2.83377	Up	ASK3	Shaggy-related protein kinase gamma
BnaC01G0485900ZS	1.28273	1.42477	5.83398	3.74452	Up	BHLH150	Transcription factor bHLH150
BnaC02G0000100ZS	5.26709	5.52972	2.06209	1.733	Down	STY13	Serine/threonine-protein kinase STY13
BnaC02G0000700ZS	33.5914	36.9065	12.0105	10.5969	Down
BnaC02G0001000ZS	16.9843	12.3236	7.16019	3.26083	Down	CIPK15	CBL-interacting serine/threonine-protein kinase 15
BnaC02G0001800ZS	16.6548	11.6079	7.66398	4.67957	Down	LHCB4.1	Chlorophyll a-b binding protein CP29.1, chloroplastic
BnaC02G0004900ZS	5.62608	5.17119	2.70415	2.29344	Down	PRT6	E3 ubiquitin-protein ligase PRT6
BnaC02G0008300ZS	12.2079	7.23453	5.6877	2.82593	Down	ARG7	Indole-3-acetic acid-induced protein ARG7
BnaC02G0009800ZS	24.263	52.5003	9.05083	15.7518	Down
BnaC02G0011600ZS	2.39316	3.24426	1.05613	1.089	Down	DOR	F-box protein DOR
BnaC02G0013000ZS	4.22503	4.3923	1.24525	1.16366	Down	ASIL2	Trihelix transcription factor ASIL2
BnaC02G0018300ZS	4.03053	4.31444	1.60216	1.66195	Down	NIC2	Nicotinamidase 2
BnaC02G0030900ZS	22.3544	29.6365	8.60574	14.0036	Down	DR1	Protein Dr1 homolog
BnaC02G0032000ZS	9.06839	5.46291	4.03566	2.49165	Down	TCP21	Transcription factor TCP21
BnaC02G0032700ZS	6.3767	4.96506	2.64834	1.98262	Down	SRM1	Transcription factor SRM1
BnaC02G0033200ZS	6.72071	6.7237	3.39543	3.20986	Down
BnaC02G0033600ZS	20.8638	17.0988	9.71384	8.5552	Down	UVR8	Ultraviolet-B receptor UVR8
BnaC02G0034100ZS	25.907	24.0219	10.1935	7.99501	Down
BnaC02G0034200ZS	3.24233	2.96687	1.58749	1.30176	Down	SRT2	NAD-dependent protein deacylase SRT2
BnaC02G0034400ZS	13.9321	11.953	5.11604	5.20434	Down
BnaC02G0034500ZS	8.99434	9.07666	3.57513	3.86053	Down	NAC082	NAC domain-containing protein 82
BnaC02G0036300ZS	4.85936	3.63055	1.83015	1.49429	Down	MRS2-7	Magnesium transporter MRS2-7
BnaC02G0037100ZS	8.02445	6.7085	3.00765	2.88707	Down	PME51	Probable pectinesterase/pectinesterase inhibitor 51
BnaC02G0038900ZS	83.5649	47.3611	39.2569	22.252	Down	DFC	Protein DOWNSTREAM OF FLC
BnaC02G0040600ZS	4.77523	4.23332	2.0783	2.08383	Down	AIL6	AP2-like ethylene-responsive transcription factor AIL6
BnaC02G0041700ZS	2.34005	2.51028	0.633347	0.876623	Down	AHK5	Histidine kinase 5
BnaC02G0042100ZS	52.8747	50.2106	22.7433	22.4154	Down	SPCC1281.03c	ER membrane protein complex subunit 4
BnaC02G0042300ZS	42.0693	35.2812	19.2604	15.5117	Down	TMN8	Transmembrane 9 superfamily member 8
BnaC02G0042600ZS	3.81222	3.4618	1.29656	1.45486	Down	At5g10900	Serine/threonine-protein phosphatase 7 inactive homolog
BnaC02G0043300ZS	70.8705	158	22.9838	51.096	Down
BnaC02G0043700ZS	17.5034	13.6262	7.45364	5.18861	Down	APT5	Adenine phosphoribosyltransferase 5
BnaC02G0043800ZS	1.30305	0.735648	0.312674	0.209769	Down	RH56	DEAD-box ATP-dependent RNA helicase 56
BnaC02G0044600ZS	2.92325	2.84389	1.16256	1.24661	Down	At5g56440	Putative FBD-associated F-box protein At5g56440
BnaC02G0047100ZS	6.60702	5.29999	2.90759	2.0498	Down	UVR8	Ultraviolet-B receptor UVR8
BnaC02G0048200ZS	120.1	79.9797	59.7821	39.8213	Down
BnaC02G0051400ZS	4.36693	3.23891	1.85802	1.41229	Down	PRAF1	PH, RCC1 and FYVE domains-containing protein 1
BnaC02G0051600ZS	4.23965	3.57136	1.8576	1.54659	Down	PTM	DDT domain-containing protein PTM
BnaC02G0052400ZS	6.35216	2.78718	1.17241	1.27859	Down	DRT100	DNA damage-repair/toleration protein DRT100
BnaC02G0052800ZS	7.87224	6.95474	3.24931	2.93731	Down	CUV	Pre-mRNA-splicing factor ATP-dependent RNA helicase DEAH7
BnaC02G0052900ZS	7.87418	6.30663	3.89775	3.11438	Down	EML3	Protein EMSY-LIKE 3
BnaC02G0053300ZS	41.1844	46.563	17.3712	19.3808	Down
BnaC02G0053900ZS	76.1792	52.4836	30.9643	22.95	Down	At5g13200	GEM-like protein 5
BnaC02G0056000ZS	5.39021	4.09217	2.6172	1.84547	Down	FY	Flowering time control protein FY
BnaC02G0056800ZS	2.12692	1.50185	0.843275	0.632522	Down
BnaC02G0057200ZS	19.8929	19.6157	7.23028	7.80236	Down	PDAT1	Phospholipid:diacylglycerol acyltransferase 1
BnaC02G0057300ZS	3.98423	4.49181	2.00973	1.56931	Down	SVR3	Putative elongation factor TypA-like SVR3, chloroplastic
BnaC02G0058100ZS	7.75465	10.3249	2.57658	4.69253	Down	ZIF1	Protein ZINC INDUCED FACILITATOR 1
BnaC02G0058300ZS	5.50807	3.25247	2.11768	1.35495	Down	PNS1	Protein PNS1
BnaC02G0058500ZS	61.7139	64.335	27.6218	26.8377	Down	NAA10	N-terminal acetyltransferase A complex catalytic subunit NAA10
BnaC02G0058900ZS	16.9844	20.3595	6.46829	8.76093	Down	ELCL	Protein ELC-like
BnaC02G0059400ZS	87.9025	78.2961	42.1317	37.8924	Down
BnaC02G0060700ZS	27.2522	23.9269	12.8431	10.549	Down	CSN3	COP9 signalosome complex subunit 3
BnaC02G0061200ZS	596.915	1230.25	222.225	448.601	Down
BnaC02G0064400ZS	12.1359	13.9246	5.43406	6.16832	Down	SNL6	Cinnamoyl-CoA reductase-like SNL6
BnaC02G0064900ZS	8.33733	7.2614	3.68574	3.03112	Down	WER	Transcription factor WER
BnaC02G0065400ZS	12.7611	11.2774	4.97644	5.17303	Down	POT8	Potassium transporter 8
BnaC02G0065900ZS	6.27498	5.57575	3.0114	2.64826	Down	GMII	Alpha-mannosidase 2
BnaC02G0066100ZS	13.3604	14.9222	5.26188	6.10708	Down
BnaC02G0066900ZS	23.2836	18.3009	8.14585	6.10684	Down	WRKY72	Probable WRKY transcription factor 72
BnaC02G0067200ZS	96.3731	129.122	41.3425	57.6609	Down	PER56	Peroxidase 56
BnaC02G0068700ZS	3.11814	2.94557	1.48124	1.31682	Down	CLPB3	Chaperone protein ClpB3, chloroplastic
BnaC02G0068800ZS	2.89772	1.90879	1.1253	0.797548	Down	GAUT14	Probable galacturonosyltransferase 14
BnaC02G0069000ZS	40.0615	54.3516	16.3439	21.2814	Down	UGD3	UDP-glucose 6-dehydrogenase 3
BnaC02G0069800ZS	159.769	115.715	67.6733	53.1195	Down	SP1L4	Protein SPIRAL1-like 4
BnaC02G0071500ZS	7.28251	4.25103	2.85137	1.37654	Down	ARB_01444	Probable endo-1,3(4)-beta-glucanase ARB_01444
BnaC02G0071800ZS	17.7675	19.5606	8.50029	6.90288	Down	KIN2	Stress-induced protein KIN2
BnaC02G0072000ZS	10.1834	7.98384	4.68068	3.82793	Down	At1g72550	Phenylalanine--tRNA ligase beta subunit, cytoplasmic
BnaC02G0072700ZS	12.4829	14.768	4.8606	4.81968	Down	CSE	Caffeoylshikimate esterase
BnaC02G0073000ZS	2.96259	1.73312	1.00298	0.803322	Down	At5g16180	Chloroplastic group IIA intron splicing facilitator CRS1, chloroplastic
BnaC02G0073100ZS	8.62178	6.67188	3.93191	3.12587	Down
BnaC02G0073500ZS	12.619	29.4999	3.62029	13.3062	Down	VAT1	Acetolactate synthase small subunit 1, chloroplastic
BnaC02G0076100ZS	3.54237	2.86957	1.65729	1.0822	Down	utp13	Probable U3 small nucleolar RNA-associated protein 13
BnaC02G0076900ZS	6.52169	5.02586	2.90167	2.16942	Down	ARAD1	Probable arabinosyltransferase ARAD1
BnaC02G0077500ZS	27.9133	33.0194	11.7474	16.0292	Down	At5g17010	D-xylose-proton symporter-like 2
BnaC02G0077700ZS	4.26819	5.54318	1.97579	2.64517	Down	UGT78D2	UDP-glycosyltransferase 78D2
BnaC02G0079100ZS	2.72542	2.71634	1.32176	1.23286	Down	SDG40	Protein SET DOMAIN GROUP 40
BnaC02G0079200ZS	15.3865	20.9502	7.4153	9.74708	Down
BnaC02G0079300ZS	6.89473	6.56976	2.76309	2.46102	Down	ATG5	Autophagy protein 5
BnaC02G0082300ZS	7.52822	6.33353	3.80521	2.48915	Down
BnaC02G0083600ZS	72.9243	59.4371	24.1062	23.8117	Down	PER57	Peroxidase 57
BnaC02G0084500ZS	4.83997	4.58331	1.34338	0.944512	Down	DAR4	Protein DA1-related 4
BnaC02G0084800ZS	2.81926	2.55011	1.28344	1.19886	Down	DSC2	Disease resistance-like protein DSC2
BnaC02G0085500ZS	4.02369	2.69234	1.819	1.03244	Down	PAT1	Anthranilate phosphoribosyltransferase, chloroplastic
BnaC02G0086300ZS	7.09592	4.62392	3.55184	1.24337	Down	not3	General negative regulator of transcription subunit 3
BnaC02G0087900ZS	1.80131	1.28762	0.62068	0.396589	Down	At5g18475	Pentatricopeptide repeat-containing protein At5g18475
BnaC02G0088000ZS	5.50456	3.06452	2.53693	1.47233	Down	IPUT1	Inositol phosphorylceramide glucuronosyltransferase 1
BnaC02G0089400ZS	40.6681	37.1739	14.1012	16.9172	Down	DVR	Divinyl chlorophyllide a 8-vinyl-reductase, chloroplastic
BnaC02G0089800ZS	1.55028	1.22308	0.743552	0.446351	Down	CPN60A2	Chaperonin 60 subunit alpha 2, chloroplastic
BnaC02G0090200ZS	0.600546	0.286264	0.157707	0	Down	RBK2	Receptor-like cytosolic serine/threonine-protein kinase RBK2
BnaC02G0090800ZS	8.21788	10.5345	3.77445	4.75104	Down	HIPP33	Heavy metal-associated isoprenylated plant protein 33
BnaC02G0092000ZS	316.16	229.982	151.864	105.928	Down	TSJT1	Stem-specific protein TSJT1
BnaC02G0092500ZS	27.1689	10.1565	11.4098	4.53826	Down
BnaC02G0093100ZS	4.93838	4.29843	1.93412	1.57597	Down	KAPP	Protein phosphatase 2C 70
BnaC02G0093400ZS	198.286	525.137	55.3854	149.455	Down
BnaC02G0093700ZS	104.271	83.9021	47.7233	40.2381	Down
BnaC02G0094000ZS	4.5883	2.304	1.80195	0.523556	Down	At5g19370	Rhodanese-like/PpiC domain-containing protein 12, chloroplastic
BnaC02G0094600ZS	10.9231	9.26098	5.4716	4.17315	Down	CPK8	Calcium-dependent protein kinase 8
BnaC02G0095400ZS	25.4942	26.6296	12.6488	12.777	Down
BnaC02G0096300ZS	2.01697	0.774463	0.948912	0.189137	Down	DTX52	Protein DETOXIFICATION 52
BnaC02G0096500ZS	2.15653	2.4951	0.753583	0.977966	Down	PME53	Probable pectinesterase 53
BnaC02G0096600ZS	9.59909	7.21646	2.70221	3.03077	Down	LAMP1	Probable glutamate carboxypeptidase LAMP1
BnaC02G0097300ZS	17.8993	12.3442	8.82115	6.10146	Down	sal3	Importin subunit beta-3
BnaC02G0097600ZS	14.2344	14.0565	5.94884	5.10046	Down	RBCX2	Chaperonin-like RbcX protein 2, chloroplastic
BnaC02G0098400ZS	3.72199	3.31987	1.6898	1.55512	Down
BnaC02G0098800ZS	4.73693	3.59423	1.81633	1.03222	Down	GFT1	GDP-fucose transporter 1
BnaC02G0099500ZS	8.01853	3.73161	20.2814	15.0905	Up	MPC1	Mitochondrial pyruvate carrier 1
BnaC02G0106900ZS	1.47255	2.32362	0.396902	0.973749	Down	CIPK26	CBL-interacting serine/threonine-protein kinase 26
BnaC02G0110700ZS	1.28849	1.15902	0.277241	0.310263	Down	PER60	Peroxidase 60
BnaC02G0112000ZS	0.814445	2.41621	2.0355	5.49104	Up	WRKY38	Probable WRKY transcription factor 38
BnaC02G0139100ZS	3.89957	3.67424	1.73076	1.74562	Down	BHLH82	Transcription factor bHLH82
BnaC02G0158200ZS	4.09121	5.69398	12.0269	12.7842	Up	CBR1	NADH--cytochrome b5 reductase 1
BnaC02G0176000ZS	0.251403	1.75424	2.77235	5.20984	Up
BnaC02G0179800ZS	1.79034	16.0065	0.0986199	6.54464	Down	SULTR1	Sulfate transporter 1.1
BnaC02G0180000ZS	0.0196473	0.190088	1.45765	0.919263	Up
BnaC02G0255700ZS	0	0	0.497098	0.346805	Up
BnaC02G0295000ZS	0.241397	0.564962	1.38173	2.25646	Up	SPCC736.13	Uncharacterized oxidoreductase C736.13
BnaC02G0303300ZS	0	0	2.57503	3.12579	Up
BnaC02G0305600ZS	7.2182	2.55754	27.0691	8.29002	Up	IGMT1	Indole glucosinolate O-methyltransferase 1
BnaC02G0319500ZS	14.8175	19.3876	5.74484	7.26158	Down	ALDH5F1	Succinate-semialdehyde dehydrogenase, mitochondrial
BnaC02G0319600ZS	4.50072	5.08937	1.68176	2.17489	Down	BRR2A	DExH-box ATP-dependent RNA helicase DExH12
BnaC02G0324200ZS	0.00625243	0	1.38182	0.63728	Up	NUP96	Nuclear pore complex protein NUP96
BnaC02G0346700ZS	0.194961	0	6.73486	2.59866	Up
BnaC02G0365200ZS	0	0.0768868	0.9214	1.13054	Up
BnaC02G0390400ZS	1.59008	2.35178	6.15094	8.15492	Up
BnaC02G0392000ZS	121.851	24.5643	325.646	54.4578	Up	ESP	Epithiospecifier protein
BnaC02G0399000ZS	0.552602	0.599974	5.02421	2.99483	Up
BnaC02G0401100ZS	0.930582	0.79903	8.00085	9.95774	Up	CDKF-4	Cyclin-dependent kinase F-4
BnaC02G0428200ZS	0.0217201	0	0.334906	0.382125	Up
BnaC02G0428300ZS	0	0.0258672	0.894834	1.11811	Up
BnaC02G0434700ZS	10.3709	19.617	5.2002	9.87709	Down	PP2B10	F-box protein PP2-B10
BnaC02G0440200ZS	1.7615	1.02712	0.739582	0.42639	Down	SBT1.9	Subtilisin-like protease SBT1.9
BnaC02G0444600ZS	4.98074	4.3554	1.41661	0.467119	Down	PAP2	Purple acid phosphatase 2
BnaC02G0447400ZS	1.79801	0.753908	4.5586	2.84093	Up	MIZ1	Protein MIZU-KUSSEI 1
BnaC02G0469900ZS	6.61149	2.41481	17.1046	7.44788	Up	At3g50280	Uncharacterized acetyltransferase At3g50280
BnaC02G0472900ZS	1.20461	0.0749791	3.25573	1.18502	Up	AIG2B	Protein AIG2 B
BnaC02G0513200ZS	0	0.0410089	1.83008	2.02114	Up
BnaC02G0513800ZS	0	0	1.86282	1.95356	Up	RHG1A	Probable E3 ubiquitin-protein ligase RHG1A
BnaC02G0517300ZS	18.2064	10.007	3.96791	2.22853	Down
BnaC02G0520400ZS	0.402227	0.317091	0	0	Down	CPK12	Calcium-dependent protein kinase 12
BnaC03G0001800ZS	1.64669	0.937976	6.34758	4.90944	Up
BnaC03G0002500ZS	5.07377	2.56819	16.1976	6.51145	Up
BnaC03G0007400ZS	0.875425	0.521415	4.01506	2.2437	Up	LAC8	Laccase-8
BnaC03G0198200ZS	679.059	1264.31	315.224	588.101	Down		CASP-like protein 2B1
BnaC03G0229000ZS	0	0	3.57697	1.63397	Up
BnaC03G0231500ZS	5.21076	2.46941	0.341005	0.166327	Down
BnaC03G0314100ZS	0.0479338	0.0238492	5.6112	3.57933	Up	VHA-a3	V-type proton ATPase subunit a3
BnaC03G0324200ZS	1.86614	0.965418	5.0709	2.38308	Up	At4g39756	Putative F-box/kelch-repeat protein At4g39756
BnaC03G0348900ZS	1.21619	0.822049	5.42552	4.37676	Up
BnaC03G0376500ZS	1.06736	0.670734	5.40515	4.05213	Up	RPL4A	60S ribosomal protein L4-1
BnaC03G0435100ZS	1.21589	0.68965	0.41131	0.131374	Down	AAE12	Probable acyl-activating enzyme 12, peroxisomal
BnaC03G0438900ZS	7.08767	4.18768	20.6965	10.6973	Up	BCAT4	Methionine aminotransferase BCAT4
BnaC03G0450500ZS	0.500479	7.6296	0.0927786	2.73808	Down		Isocitrate lyase
BnaC03G0491800ZS	0.624881	4.55364	0.0208775	1.48711	Down	PEX3	Pollen-specific leucine-rich repeat extensin-like protein 3
BnaC03G0503400ZS	0	0	0.588538	0.917817	Up
BnaC03G0579900ZS	18.3509	6.57356	2.93781	2.68435	Down	CYP96A15	Alkane hydroxylase MAH1
BnaC03G0604300ZS	14.724	9.78594	6.08644	4.45043	Down
BnaC03G0616900ZS	14.1064	11.1952	5.10877	5.38392	Down	At3g47120	Zinc finger CCCH domain-containing protein 42
BnaC03G0618100ZS	51.7842	58.9863	14.0133	21.8629	Down
BnaC03G0657700ZS	1.17315	0.673585	4.77207	2.35765	Up	CYP82C3	Cytochrome P450 82C3
BnaC03G0711900ZS	4.36762	4.63949	1.02916	1.10568	Down
BnaC03G0735900ZS	6.4272	4.24823	2.18764	0.514467	Down
BnaC03G0756100ZS	0.889453	0.829679	0.0770478	0.148634	Down	FBL15	F-box/LRR-repeat protein 15
BnaC03G0762300ZS	3.65604	5.24108	1.19301	2.50933	Down	CYP82C4	Cytochrome P450 82C4
BnaC03G0778100ZS	0.221819	0.177637	0.98038	0.762931	Up	SPBC725.05c	Uncharacterized pyrophosphatase/phosphodiesterase C725.05c
BnaC03G0779400ZS	36.3394	40.326	82.2501	98.1235	Up	APS1	Acid phosphatase 1
BnaC04G0018200ZS	5.72028	3.55056	2.79257	1.12305	Down
BnaC04G0053400ZS	1.68837	0.29917	3.95353	1.85341	Up	CYCU4-1	Cyclin-U4-1
BnaC04G0057700ZS	63.0395	52.7155	139.211	107.9	Up	RPS13B	40S ribosomal protein S13-2
BnaC04G0122300ZS	0.231179	0	5.37916	5.22856	Up	HDG11	Homeobox-leucine zipper protein HDG11
BnaC04G0147900ZS	2.91693	11.1174	0.820227	3.91163	Down	ZIP3	Zinc transporter 3
BnaC04G0164100ZS	7.99746	6.68338	3.64832	3.24417	Down
BnaC04G0171500ZS	0	0	0.429078	0.625558	Up	PSBP1	Oxygen-evolving enhancer protein 2-1, chloroplastic
BnaC04G0179700ZS	48.3667	37.0596	22.821	12.6151	Down	PSY3	Protein PSY3
BnaC04G0185200ZS	1.30765	0.997985	6.42238	7.76468	Up	At2g30660	Probable 3-hydroxyisobutyryl-CoA hydrolase 3
BnaC04G0207200ZS	3.89919	5.56334	0.832124	1.57416	Down
BnaC04G0213200ZS	2.51957	1.99269	0.599626	0.251362	Down
BnaC04G0248600ZS	31.6468	25.0451	0	0	Down	TIM9	Mitochondrial import inner membrane translocase subunit TIM9
BnaC04G0277700ZS	26.8786	45.334	61.4059	125.413	Up	UCC3	Uclacyanin-3
BnaC04G0283100ZS	0.600834	0.553909	5.58019	4.66322	Up	At3g17430	Probable sugar phosphate/phosphate translocator At3g17430
BnaC04G0301600ZS	0.519603	1.09846	0	0.0226454	Down	SFA1	S-(hydroxymethyl)glutathione dehydrogenase
BnaC04G0326600ZS	1.10258	2.50573	3.06027	8.25486	Up
BnaC04G0345700ZS	1.52656	2.60732	0	0	Down
BnaC04G0351400ZS	0	0	0.501013	0.96842	Up	ENO2	Bifunctional enolase 2/transcriptional activator
BnaC04G0395900ZS	0.638551	0.623438	1.89985	1.76303	Up
BnaC04G0437200ZS	0	0	0.330171	0.368364	Up
BnaC04G0497900ZS	0.878198	2.33904	0	0	Down	VPS36	Vacuolar protein sorting-associated protein 36
BnaC04G0501800ZS	0.615756	0.489638	0.11809	0.0218754	Down	AGO4	Protein argonaute 4
BnaC04G0531100ZS	1.31121	0.773798	0.412722	0.131358	Down	OsI_14861	Senescence-specific cysteine protease SAG39
BnaC04G0532300ZS	0.903435	0.555092	2.762	1.33862	Up	NFD4	Protein NUCLEAR FUSION DEFECTIVE 4
BnaC04G0533600ZS	8.17744	3.62997	4.04475	1.61781	Down	CYP710A1	Cytochrome P450 710A1
BnaC04G0538500ZS	6.20337	6.62559	2.74694	2.62136	Down	IKU1	Protein HAIKU1
BnaC04G0541700ZS	1.22399	1.265	3.72994	3.23511	Up	MO3	Monooxygenase 3
BnaC04G0554200ZS	0.580942	0.455381	0.21396	0.0764725	Down	ABCG33	ABC transporter G family member 33
BnaC04G0575100ZS	2.9299	2.77312	0.945077	1.00292	Down
BnaC04G0594100ZS	78.3625	89.4453	33.6669	34.7768	Down	GLX2-1	Hydroxyacylglutathione hydrolase 1, mitochondrial
BnaC05G0059200ZS	7.65348	2.18882	2.94678	0.104169	Down
BnaC05G0059500ZS	5.46354	6.40244	13.3476	15.0157	Up	NRT2.1	High-affinity nitrate transporter 2.1
BnaC05G0085200ZS	2.09834	3.62921	0.249812	0	Down
BnaC05G0117300ZS	19.279	22.5785	8.58383	11.2415	Down	AL7	PHD finger protein ALFIN-LIKE 7
BnaC05G0180800ZS	1.22702	0.903169	0	0	Down
BnaC05G0203500ZS	1.08987	0.696891	2.29155	2.16316	Up	PME6	Probable pectinesterase/pectinesterase inhibitor 6
BnaC05G0207400ZS	19.3521	19.4919	6.69146	8.44657	Down	NIFU4	NifU-like protein 4, mitochondrial
BnaC05G0213600ZS	1.6085	1.12338	0	0	Down	SNRNP35	U11/U12 small nuclear ribonucleoprotein 35 kDa protein
BnaC05G0234600ZS	17.6951	13.7464	4.15058	4.23636	Down
BnaC05G0249300ZS	2.67715	1.28407	10.3492	9.28087	Up	API5	Apoptosis inhibitor 5-like protein API5
BnaC05G0269100ZS	15.5469	18.0543	31.8902	42.5449	Up
BnaC05G0282100ZS	0	0	1.00511	1.42674	Up	RID2	18S rRNA (guanine-N(7))-methyltransferase RID2
BnaC05G0324600ZS	2.04413	1.4732	0.365594	0.121697	Down	ERF055	Ethylene-responsive transcription factor ERF055
BnaC05G0446100ZS	1.29931	0.756271	0	0	Down
BnaC05G0460800ZS	1.73057	1.20451	4.91489	5.81708	Up	ESM1	GDSL esterase/lipase ESM1
BnaC05G0541700ZS	3.3085	1.56741	8.05353	3.58479	Up	CYSD1	Bifunctional L-3-cyanoalanine synthase/cysteine synthase D1
BnaC05G0549700ZS	0.826288	0.498751	1.75196	1.8184	Up	MS2	5-methyltetrahydropteroyltriglutamate--homocysteine methyltransferase 2
BnaC05G0566200ZS	0.0418714	0.300399	1.53686	3.5221	Up	UGT83A1	UDP-glycosyltransferase 83A1
BnaC06G0033400ZS	0.720808	1.38605	0.0752648	0.302556	Down	TBL7	Protein trichome berefringence-like 7
BnaC06G0045500ZS	11.7062	17.6102	4.74943	7.65844	Down
BnaC06G0097600ZS	0.465718	0.0732839	2.2176	1.31554	Up	ANN1	Annexin D1
BnaC06G0100300ZS	0.00531002	0	0.116268	0.0996015	Up	PS1	FHA domain-containing protein PS1
BnaC06G0147500ZS	0	0	1.91621	2.32909	Up
BnaC06G0147600ZS	0	0	1.56197	1.22881	Up
BnaC06G0186900ZS	21.7931	13.2383	10.6211	5.731	Down	RPL36A	60S ribosomal protein L36-1
BnaC06G0191200ZS	0.109467	0.833871	0.588418	7.87062	Up	POT5	Potassium transporter 5
BnaC06G0224800ZS	12.4438	16.4701	6.33389	8.14556	Down
BnaC06G0257200ZS	1.54871	0.369269	3.20855	1.12078	Up	TTL3	Inactive TPR repeat-containing thioredoxin TTL3
BnaC06G0274700ZS	2.11866	1.17621	0.942582	0.511812	Down	KAS2	3-oxoacyl-[acyl-carrier-protein] synthase II, chloroplastic
BnaC06G0306200ZS	4.15672	1.59107	1.25168	0.21664	Down	PHL8	Myb family transcription factor PHL8
BnaC06G0315900ZS	0.163729	0.221376	1.91352	1.73764	Up	At2g34160	Uncharacterized protein At2g34160
BnaC06G0405200ZS	2.26602	2.51397	6.12667	7.14201	Up
BnaC06G0429600ZS	0	0	1.87312	1.79402	Up
BnaC06G0454800ZS	3.17025	12.2197	35.1266	29.7817	Up
BnaC07G0013800ZS	4.509	2.52535	0	0	Down
BnaC07G0022400ZS	9.90554	9.2934	1.53018	1.34508	Down	RPL31A	60S ribosomal protein L31-1
BnaC07G0033800ZS	0.12069	0	3.61152	2.23097	Up
BnaC07G0044900ZS	0.174706	0.0584823	2.07408	2.65453	Up
BnaC07G0049300ZS	0.9449	1.928	0	0.135785	Down	HRD3A	ERAD-associated E3 ubiquitin-protein ligase component HRD3A
BnaC07G0062000ZS	7.86321	10.4565	0.0994412	0.669979	Down
BnaC07G0077600ZS	2.16619	1.17387	0	0	Down	PRL1-IFG	BTB/POZ domain-containing protein At2g13690
BnaC07G0103500ZS	0.745258	0.718571	0	0	Down
BnaC07G0122800ZS	80.8977	69.8096	26.2913	0	Down
BnaC07G0161800ZS	53.9843	42.2397	16.2138	18.7391	Down	SCRM	Transcription factor ICE1
BnaC07G0181400ZS	0.0456667	0	1.53106	0.773055	Up
BnaC07G0468500ZS	0	0	0.660968	0.454023	Up
BnaC07G0495600ZS	8.64427	9.0304	4.1047	1.77915	Down	XTH24	Xyloglucan endotransglucosylase/hydrolase protein 24
BnaC07G0499300ZS	2.23469	1.3019	0.169126	0	Down	At4g30660	UPF0057 membrane protein At4g30660
BnaC07G0500300ZS	1.27249	0.631597	0	0	Down	pmh1	RNA polymerase II transcription factor B subunit 3
BnaC07G0537600ZS	0.178889	0.494294	7.38028	7.7581	Up
BnaC08G0026300ZS	0	0	1.46173	2.86476	Up	UBC6	Ubiquitin-conjugating enzyme E2 6
BnaC08G0064200ZS	2.3827	2.6534	7.27627	10.539	Up	TRX5	Thioredoxin H5
BnaC08G0078300ZS	0	0	0.469791	0.375358	Up	CSLB5	Cellulose synthase-like protein B5
BnaC08G0162200ZS	4.94931	4.86609	1.29605	1.34383	Down	RPN7	26S proteasome non-ATPase regulatory subunit 6 homolog
BnaC08G0225100ZS	2.43649	2.28966	6.35217	7.93316	Up	4CLL2	4-coumarate--CoA ligase-like 2
BnaC08G0234100ZS	2.01626	23.1119	0.0545323	8.54338	Down
BnaC08G0246700ZS	3.3677	4.15072	1.70226	1.35473	Down	PUMP5	Mitochondrial uncoupling protein 5
BnaC08G0260800ZS	0.0941919	0.0411835	0.568933	2.40353	Up	CAT3	Catalase-3
BnaC08G0353800ZS	8.51056	6.88892	29.9157	17.5506	Up	CTIMC	Triosephosphate isomerase, cytosolic
BnaC08G0363600ZS	11.8939	9.1527	26.4897	22.2913	Up	HINT1	Adenylylsulfatase HINT1
BnaC08G0481600ZS	0.513828	0.312097	0	0	Down
BnaC08G0497900ZS	11.8937	11.0955	31.0084	31.5851	Up	GAPC	Glyceraldehyde-3-phosphate dehydrogenase, cytosolic
BnaC08G0519300ZS	0.719192	1.04558	0	0	Down	ASK4	SKP1-like protein 4
BnaC09G0137600ZS	2.09282	1.02887	4.26946	3.32704	Up	BHLH125	Transcription factor bHLH125
BnaC09G0155000ZS	1.95894	2.57011	0.0563753	0.621103	Down
BnaC09G0172800ZS	3.01836	1.52579	7.67338	11.7386	Up
BnaC09G0209700ZS	0	0	0.533916	0.522157	Up
BnaC09G0210700ZS	26.1416	39.8938	12.8367	19.5667	Down	At5g38940	Germin-like protein subfamily 1 member 11
BnaC09G0212500ZS	0.433949	0.323471	2.63989	1.3313	Up	ARP1	60S ribosomal protein L3-1
BnaC09G0214000ZS	9.53689	4.14403	23.9009	9.66105	Up	At5g03610	GDSL esterase/lipase At5g03610
BnaC09G0273200ZS	3.24342	1.40161	0	0.0623726	Down
BnaC09G0323300ZS	7.82698	12.1352	18.8154	31.1247	Up	NRT3.1	High-affinity nitrate transporter 3.1
BnaC09G0364900ZS	0.628472	0.445052	3.28479	2.76551	Up	TAF15B	Transcription initiation factor TFIID subunit 15b
BnaC09G0380100ZS	9.56471	5.70406	21.3327	11.6183	Up	ARP4A	Actin-related protein 4A
BnaC09G0383400ZS	1.95297	2.57724	5.34366	5.48572	Up	At4g39280	Phenylalanine--tRNA ligase alpha subunit, cytoplasmic
BnaC09G0392400ZS	5.10983	8.22067	18.0918	19.4897	Up
BnaC09G0412600ZS	11.6237	7.15582	31.3845	19.912	Up
BnaC09G0472700ZS	1.17536	1.80141	0	0	Down	At1g64840	F-box/kelch-repeat protein At1g64840
BnaC09G0496600ZS	2.05244	1.53704	0.570838	0.347216	Down
BnaC09G0533600ZS	0.0458086	0.0784688	0.353385	0.294363	Up	PTM	DDT domain-containing protein PTM
BnaC09G0563900ZS	2.2901	2.66256	0.052751	0.577779	Down	ALDH3F1	Aldehyde dehydrogenase family 3 member F1
BnaC09G0571100ZS	2.20874	1.36581	9.08146	7.72722	Up	At5g07960	Protein Asterix
Bnascaffold0027G0000200ZS	5.84215	5.93862	2.10069	2.31545	Down	RPS23B	40S ribosomal protein S23-2
Bnascaffold0027G0043700ZS	1.06941	0.873741	0.238654	0.200568	Down
Bnascaffold0388G0000400ZS	0	0	0.262405	0.295542	Up
HNLN+HNLN/CK common DEGs
Gene ID	HN-T1	HN-T2	HNCK-T1	HNCK-T2	LN-T1	LN-T2	LNCK-T1	LNCK-T2	Regulation	gene_symbol	description
BnaA01G0002900ZS	4.34304	6.00957	4.90041	5.51981	1.83557	1.71351	2.06922	1.99379	Down	KIN7F	Kinesin-like protein KIN-7F
BnaA01G0035700ZS	0.548107	0.513457	1.68119	1.21266	2.45277	2.71273	4.61321	4.74436	Up	ADC2	Arginine decarboxylase 2
BnaA01G0053400ZS	0.215488	0.48259	0.614006	0.385191	2.30438	1.66026	1.72286	2.05936	Up	WNK4	Probable serine/threonine-protein kinase WNK4
BnaA01G0089600ZS	22.1683	18.5109	19.524	21.6018	2.46201	2.49142	2.44678	0.790408	Down
BnaA01G0330600ZS	0.877509	0.669093	0.940177	0.402919	3.54103	2.6732	3.87691	2.48603	Up	ARB_05372	Probable aldose 1-epimerase ARB_05372
BnaA01G0336100ZS	31.8842	25.6808	32.1523	23.7076	103.265	113.742	116.819	87.4843	Up	HS1	Stress-response A/B barrel domain-containing protein HS1
BnaA01G0343900ZS	6.71254	3.46047	3.83207	3.80089	0	0	0	0	Down	RPL37B	60S ribosomal protein L37-2
BnaA01G0356400ZS	2.19152	2.17697	2.6486	2.54112	4.86178	6.60713	7.23728	7.86708	Up	At3g13980	Protein BIG GRAIN 1-like A
BnaA01G0360100ZS	2.34836	3.89236	3.38941	4.83405	7.14458	9.15488	8.89249	10.7787	Up	mtq2	eRF1 methyltransferase catalytic subunit mtq2
BnaA01G0399600ZS	4.93342	6.36451	6.31411	6.25903	1.28831	2.45238	2.70216	2.32318	Down
BnaA01G0400300ZS	3.79155	3.7062	4.58003	2.09635	0.952933	1.05485	1.79249	0.631408	Down	At3g05150	Sugar transporter ERD6-like 8
BnaA01G0401100ZS	20.3522	21.7264	29.3969	20.5142	5.32304	7.9096	14.779	4.33058	Down	At3g04780	PITH domain-containing protein At3g04780
BnaA02G0068000ZS	18.2518	8.28706	10.866	9.71598	4.03494	2.30279	4.6139	2.15319	Down	NIT2	Nitrilase 2
BnaA02G0070000ZS	2.74543	4.69974	1.31324	3.3554	8.14556	11.7789	6.88503	8.75345	Up	HIPP21	Heavy metal-associated isoprenylated plant protein 21
BnaA02G0077100ZS	1.92544	1.72674	1.93753	1.39262	0.152762	0	0	0	Down
BnaA02G0141200ZS	0	0.0149334	0.015188	0.0151134	11.2093	11.9682	12.8846	6.96361	Up
BnaA02G0176700ZS	2.22138	3.78297	1.95406	1.17182	8.36487	11.7287	9.80612	7.67667	Up
BnaA02G0197800ZS	23.3966	16.7197	27.488	18.4698	6.09267	5.14039	7.3769	5.46032	Down	NPF5.12	Protein NRT1/ PTR FAMILY 5.12
BnaA02G0235700ZS	10.6976	10.0442	11.7664	10.3843	4.13947	3.9062	3.8547	2.60745	Down
BnaA02G0251500ZS	3.78897	1.30106	4.24576	1.11227	1.88866	0.166509	1.98315	0.282912	Down	At4g01450	WAT1-related protein At4g01450
BnaA02G0279300ZS	0	0	0	0.0405148	0.946663	1.45379	0.983947	1.06219	Up	At1g09600	Probable serine/threonine-protein kinase At1g09600
BnaA02G0338400ZS	0.838327	0.536802	1.42093	0.74022	4.17437	2.36111	4.25961	2.49612	Up	NORK	Nodulation receptor kinase
BnaA02G0355200ZS	0	0	0	0.0536926	2.13745	1.36059	1.32838	1.31478	Up	RPS4A	40S ribosomal protein S4-1
BnaA02G0404600ZS	8.5935	3.93082	7.54728	4.24291	51.5984	35.15	53.4201	17.1346	Up	FLS3	Flavonol synthase 3
BnaA02G0407700ZS	68.1164	54.7031	74.5812	100.11	12.3211	20.2235	21.5604	36.1597	Down
BnaA02G0418000ZS	0.287087	0.180867	0.0978248	0.199331	0.84507	1.69253	0.840858	1.22618	Up	SDH1-1	Succinate dehydrogenase [ubiquinone] flavoprotein subunit 1, mitochondrial
BnaA03G0002700ZS	14.4321	11.8119	11.9855	7.51346	7.04574	4.65393	4.781	2.94318	Down	AIRP2	E3 ubiquitin-protein ligase AIRP2
BnaA03G0010400ZS	5.97165	11.8056	7.33099	5.93236	30.5954	35.5769	21.7652	25.0171	Up	CDC25	Dual specificity phosphatase Cdc25
BnaA03G0012500ZS	32.3875	31.2423	36.6151	29.2387	130.379	95.1104	107.21	83.7794	Up	RPS28A	40S ribosomal protein S28-1
BnaA03G0015400ZS	4.5232	2.81359	2.76293	1.93073	1.73771	1.28381	1.0749	0.585776	Down	VTE5	Phytol kinase 1, chloroplastic
BnaA03G0018500ZS	4.52756	6.55782	2.9826	3.15544	14.5345	18.5267	9.07135	15.665	Up	CYS7	Cysteine proteinase inhibitor 7
BnaA03G0054200ZS	6.90807	15.4072	6.0403	8.73364	0.0360515	5.00695	2.31155	2.88071	Down	SEC23	Protein transport protein SEC23
BnaA03G0083700ZS	4.98991	3.51418	3.74509	6.00607	14.2318	10.9999	11.0586	13.5503	Up
BnaA03G0130500ZS	0	0	0	0.211191	8.26956	2.80164	5.73159	4.45781	Up
BnaA03G0135000ZS	0	0.0199252	0	0.00933097	2.09368	1.74992	1.77936	1.48683	Up	LTI65	Low-temperature-induced 65 kDa protein
BnaA03G0150600ZS	3.71194	4.4407	3.45208	3.31692	0.156963	0.0239698	0.644273	0	Down	CDC48C	Cell division control protein 48 homolog C
BnaA03G0211500ZS	4.43646	4.97746	3.17698	3.74659	1.28015	1.07781	0.575244	0.751327	Down
BnaA03G0263000ZS	0.314263	1.04645	0.188849	0.293074	2.14547	3.86229	1.16755	3.13874	Up	CRK38	Cysteine-rich receptor-like protein kinase 38
BnaA03G0291700ZS	7.63973	7.27802	2.54183	6.75555	19.5794	16.999	22.9955	17.4403	Up	RPS2	Ribosomal protein S2, mitochondrial
BnaA03G0373800ZS	6.07595	4.55933	3.19439	3.29097	42.1323	15.0296	14.39	10.4282	Up	ELIP1	Early light-induced protein 1, chloroplastic
BnaA03G0401900ZS	0.106062	0.107268	0	0.111024	3.92786	4.1094	2.82598	5.78758	Up	EOL2	ETO1-like protein 2
BnaA03G0465600ZS	0.513343	0.723353	0.574388	0.580738	2.00065	2.51217	1.72575	1.63418	Up	At4g10320	Isoleucine--tRNA ligase, cytoplasmic
BnaA03G0469400ZS	0.0198866	0.0207185	0.0411173	0.0214439	4.23589	10.6124	2.54926	12.841	Up	PGRL1A	PGR5-like protein 1A, chloroplastic
BnaA03G0543900ZS	6.16849	2.39055	4.86069	4.95421	15.8288	8.47247	17.3009	10.819	Up	At4g34320	UPF0496 protein At4g34320
BnaA03G0574000ZS	0.0119319	0	0	0.480858	2.00323	1.50388	1.60361	1.3216	Up	CNS1	Hsp70/Hsp90 co-chaperone CNS1
BnaA03G0590100ZS	55.0143	68.4871	63.1318	109.261	144.131	159.974	185.914	260.305	Up	ACO	1-aminocyclopropane-1-carboxylate oxidase
BnaA04G0021600ZS	1.06442	2.27376	1.7049	1.18083	11.2557	10.8307	17.2379	9.21759	Up	SCRM	Transcription factor ICE1
BnaA04G0053500ZS	2.24552	3.07388	0.133323	0.0423795	11.6532	16.1756	10.3327	14.6481	Up	RAE1	Protein RAE1
BnaA04G0110600ZS	0.0644692	0	0.0631373	0	3.03403	1.77121	1.66132	1.63694	Up
BnaA04G0110700ZS	0	0.0367839	0.352906	0	3.21164	2.39557	2.00492	1.52051	Up	ABCB11	ABC transporter B family member 11
BnaA04G0112900ZS	4.20171	1.27331	6.22577	4.7593	12.4715	4.01451	15.4751	9.90503	Up	At3g15360	Thioredoxin M4, chloroplastic
BnaA04G0115500ZS	3.94798	3.20394	3.92554	4.19836	13.7362	7.32798	12.7208	9.21387	Up	At5g40240	WAT1-related protein At5g40240
BnaA04G0150800ZS	0.0162591	0.0124119	0.0286083	0.00779782	0.260283	0.236513	0.183828	0.194784	Up	DMT1	DNA (cytosine-5)-methyltransferase 1
BnaA04G0206300ZS	2.13652	1.15427	2.65021	0.929022	0	0	0	0.0163926	Down	ARF70	B3 domain-containing protein At2g31720
BnaA04G0208100ZS	7.86527	11.6054	5.13804	11.6525	1.69872	4.02455	1.02524	4.07509	Down
BnaA04G0208400ZS	0.035165	0	0.0722852	0	1.88548	1.71676	1.17932	1.6126	Up
BnaA04G0209100ZS	1.24767	0.688485	0.931505	0.618223	0.025352	0	0	0.0232856	Down	not1	General negative regulator of transcription subunit 1
BnaA04G0238300ZS	40.1227	34.3389	42.6761	29.7336	18.6853	10.8626	21.0331	9.18239	Down	CNR8	Cell number regulator 8
BnaA04G0242900ZS	14.2645	17.6952	18.8111	27.1667	4.26827	7.99639	9.5772	9.65177	Down	ATG1B	Serine/threonine-protein kinase ATG1b
BnaA04G0253500ZS	0.424577	1.09739	0.572012	0.849107	2.84924	5.26799	2.09748	3.49063	Up	yip5	Protein YIP5
BnaA04G0269500ZS	7.08715	10.348	8.80897	9.18975	2.09678	1.66725	0.902461	3.3419	Down	CAMTA2	Calmodulin-binding transcription activator 2
BnaA04G0274000ZS	0.0916918	0.917003	0.352877	0.97288	55.5777	71.585	50.1869	54.9488	Up
BnaA05G0048100ZS	0.910826	18.194	1.39928	6.01935	0.0401583	0.0184435	0.0354604	0.0727669	Down	F3H-3	Flavanone 3-dioxygenase 3
BnaA05G0253400ZS	2.56334	2.90655	1.42276	1.5424	0.610026	0.248734	0.134838	0.0687939	Down
BnaA05G0311400ZS	2.48741	1.33697	1.43949	1.02179	9.00267	7.25948	12.4652	6.29588	Up	BSMT1	Salicylate/benzoate carboxyl methyltransferase
BnaA05G0316600ZS	0.865621	1.1304	0.805121	0.926771	1.91722	2.38291	1.89827	2.096	Up	NAC017	NAC domain-containing protein 17
BnaA05G0325300ZS	3.24876	0.734622	2.10044	3.08042	9.83305	6.63778	8.32363	8.62527	Up
BnaA05G0326200ZS	11.3715	7.60724	11.1222	10.0856	31.3266	31.1935	31.3795	38.1825	Up	DAD1	Dolichyl-diphosphooligosaccharide--protein glycosyltransferase subunit DAD1
BnaA05G0332500ZS	3.9709	6.94816	5.35378	11.9398	16.1403	42.3164	23.0669	39.121	Up
BnaA05G0333500ZS	1.33276	0.830259	0.866398	1.2753	4.54206	3.68335	3.52478	4.74833	Up
BnaA05G0334400ZS	0.925819	4.23594	3.94812	2.55588	17.2099	15.5444	14.9976	14.9161	Up	PBD1	Proteasome subunit beta type-2-A
BnaA05G0335300ZS	1.5756	2.40346	2.27614	2.35434	4.9444	5.14606	5.09916	6.16348	Up
BnaA05G0336400ZS	0.116939	0	0.0307212	0.0312887	2.54786	1.36346	1.51852	1.73261	Up
BnaA05G0348800ZS	9.96967	8.37835	12.3571	9.07766	38.5724	21.3561	29.9914	26.239	Up	ABCG31	ABC transporter G family member 31
BnaA05G0348900ZS	1.16792	0.757534	1.00856	0.167332	19.0392	24.8114	21.4465	18.5976	Up
BnaA05G0349000ZS	0	0.0942272	0.176438	0.0867908	9.42878	14.6308	8.87622	7.37579	Up
BnaA05G0375500ZS	0.680169	0.42082	0.456767	0.338746	0.0488168	0	0.0608559	0	Down	CFM3	CRM-domain containing factor CFM3, chloroplastic/mitochondrial
BnaA05G0470300ZS	1.1363	1.53814	1.21011	0.885727	0.0314413	0.00968674	0.00927743	0	Down	LACS6	Long chain acyl-CoA synthetase 6, peroxisomal
BnaA06G0016700ZS	4.15884	4.45641	5.65951	4.43587	2.04575	1.67195	1.93714	1.74262	Down
BnaA06G0066900ZS	2.47515	1.5159	3.60117	1.50201	0	0	0	0.0702733	Down	COP10	Constitutive photomorphogenesis protein 10
BnaA06G0094800ZS	0.729166	0.498122	0.623915	0.474908	6.71699	2.53802	5.52105	1.74067	Up	BAD1	Ankyrin repeat-containing protein BDA1
BnaA06G0110500ZS	0.0368749	0.0296728	0.0146737	0.0151886	0.48608	0.843746	0.446953	0.491971	Up	CHX1	Cation/H(+) antiporter 1
BnaA06G0141800ZS	0	0	0	0	1.7489	1.13025	0.998614	1.03675	Up	CRSP	CO(2)-response secreted protease
BnaA06G0151200ZS	6.23712	2.15085	6.9755	5.70021	2.49477	0.62999	2.9165	2.11743	Down	GLTP2	Glycolipid transfer protein 2
BnaA06G0166700ZS	0.809107	1.48453	3.37051	1.55179	7.81296	17.9289	16.0234	18.7748	Up
BnaA06G0181500ZS	0.35627	0.0217677	0	0	1.70128	1.89837	1.2305	1.6422	Up
BnaA06G0182300ZS	0.994615	0.190031	0.608967	0.277638	3.28892	2.02577	4.16269	2.55793	Up	RWK1	Uncharacterized protein At1g24485
BnaA06G0182400ZS	2.98404	1.83811	4.57359	2.22601	9.47327	7.10084	18.035	16.2659	Up	RWK1	Uncharacterized protein At1g24485
BnaA06G0183600ZS	34.1644	19.4715	30.1684	23.0245	83.0713	62.0023	85.374	61.8955	Up	At5g59910	Histone H2B.11
BnaA06G0189600ZS	0.176427	0	0	0	3.62797	4.30161	3.57255	4.60108	Up
BnaA06G0190200ZS	0.0733929	0	0.0968613	0	0.790209	1.10883	1.03903	0.708568	Up
BnaA06G0197800ZS	4.87162	1.75564	3.50641	1.30717	48.107	43.5468	51.1765	38.0218	Up
BnaA06G0197900ZS	0	0	0	0	5.78509	5.58766	6.9899	6.29147	Up
BnaA06G0198000ZS	0	0	0	0	2.67253	4.44202	4.11313	4.49715	Up
BnaA06G0198400ZS	0.878301	0.87447	1.12432	0.509413	3.17293	4.0767	3.98836	2.48026	Up	CICDH	Cytosolic isocitrate dehydrogenase [NADP]
BnaA06G0198500ZS	0	0.0431518	0	0	4.80729	5.36306	5.35997	3.37447	Up	CICDH	Cytosolic isocitrate dehydrogenase [NADP]
BnaA06G0202800ZS	0.200922	0	0	0	1.83502	0.941257	2.52871	1.38913	Up
BnaA06G0202900ZS	0.154726	0	0.0773389	0	9.20369	8.22198	9.29608	7.20008	Up
BnaA06G0203600ZS	0.117426	0	0.12069	0	9.57744	8.98205	9.52525	9.29433	Up
BnaA06G0260700ZS	0.125402	0	0.0258953	0.0263736	3.24093	2.73359	4.61452	2.4603	Up
BnaA06G0262600ZS	1.97747	1.15822	2.04017	1.08716	4.19385	2.59048	6.03907	2.89678	Up	ALDH2B4	Aldehyde dehydrogenase family 2 member B4, mitochondrial
BnaA06G0263900ZS	1.53638	0.700338	1.40156	1.14103	14.6223	8.97314	12.2169	8.40194	Up	CYP71A26	Cytochrome P450 71A26
BnaA06G0267200ZS	0.0868236	0.0295584	0.0286222	0.15086	6.15567	4.35127	10.3879	4.70775	Up	MSBP2	Membrane steroid-binding protein 2
BnaA06G0286900ZS	3.18997	2.37518	1.74629	1.63494	9.65593	13.3986	15.8174	39.7994	Up	At3g47200	UPF0481 protein At3g47200
BnaA06G0342600ZS	0.0892467	1.25969	1.65025	0.362906	8.33993	6.44395	7.38643	7.10102	Up	GID8	Protein GID8 homolog
BnaA06G0376500ZS	1.04485	1.22833	0.98311	2.05085	7.25361	3.93768	5.1227	6.33607	Up	At3g28570	AAA-ATPase At3g28570, mitochondrial
BnaA06G0388000ZS	0.883051	0.699613	0.869809	0.902924	0.114896	0.038882	0.151835	0.0757675	Down	SCRM	Transcription factor ICE1
BnaA06G0403200ZS	22.4243	27.5353	22.9058	22.1913	11.1254	8.48154	6.33547	8.20109	Down	PP2B10	F-box protein PP2-B10
BnaA06G0404200ZS	0.428862	0.551613	0.431302	0.703278	1.11635	1.35206	1.02203	1.49387	Up	IDD4	Protein indeterminate-domain 4, chloroplastic
BnaA06G0420400ZS	1.46215	1.7304	2.35222	1.49846	12.8014	18.2567	30.5041	19.1621	Up	ARP1	60S ribosomal protein L3-1
BnaA07G0009100ZS	14.4914	16.8016	14.4196	13.8874	5.06167	0.938531	7.31949	0.894585	Down	RPS30A	40S ribosomal protein S30
BnaA07G0011700ZS	2.95247	2.02046	3.18657	1.81969	0.19143	0.0587579	0.629606	0	Down
BnaA07G0019400ZS	0.199269	0.608057	0	0.104296	9.15226	5.58123	5.49517	4.38906	Up	CML39	Calcium-binding protein CML39
BnaA07G0039600ZS	12.8603	15.2642	12.8714	14.9721	6.28575	4.65017	6.00802	5.59254	Down
BnaA07G0042000ZS	0.596364	0.486007	0.407367	0.352807	0	0	0	0	Down	PAB2	Polyadenylate-binding protein 2
BnaA07G0077400ZS	0.459354	0.317071	0.845578	0.222973	1.45761	1.21185	2.8192	1.68032	Up	PAS_chr4_0465	Sphingolipid C9-methyltransferase
BnaA07G0097800ZS	36.5212	108.167	34.1044	91.736	7.4987	4.53971	17.3461	1.88001	Down
BnaA07G0114300ZS	2.14599	2.76442	3.97726	1.54894	0.0951947	0.393285	0	0.168912	Down
BnaA07G0127700ZS	2.59749	3.26808	2.25668	3.16047	8.44284	15.1938	7.34778	9.80699	Up
BnaA07G0128400ZS	5.38117	9.89325	7.51249	14.1434	2.61877	4.16727	2.98114	6.13232	Down	SCL1	Scarecrow-like protein 1
BnaA07G0161400ZS	3.90427	3.22052	2.67569	3.40065	0	0	0	0	Down
BnaA07G0254100ZS	0.30405	0.318211	0	0.242947	30.0235	22.1571	22.5167	17.8907	Up
BnaA07G0267000ZS	4.0737	5.83142	0.968761	4.84423	15.4159	24.3176	14.132	23.5103	Up	ARF2-B	ADP-ribosylation factor 2-B
BnaA07G0302500ZS	5.66116	4.24622	7.41845	4.10018	2.24799	1.40863	2.60551	1.61703	Down	XYL1	Alpha-xylosidase 1
BnaA07G0320400ZS	10.4127	3.98753	10.4901	5.40571	23.2493	8.51567	26.0688	13.115	Up	PXG4	Probable peroxygenase 4
BnaA07G0334000ZS	8.57649	8.41077	10.1608	6.68523	1.7279	1.32802	3.26762	1.0288	Down
BnaA07G0388000ZS	4.80357	7.314	4.42371	5.53409	2.37041	3.43441	2.04277	2.53836	Down	NFD4	Protein NUCLEAR FUSION DEFECTIVE 4
BnaA08G0032500ZS	0.891969	1.01591	0.612073	0.576646	2.35488	3.65238	2.02022	2.20879	Up	JGB	Protein JINGUBANG
BnaA08G0037400ZS	0.0536436	0.0558877	0.329204	0.222172	19.291	38.6698	17.0762	31.4589	Up
BnaA08G0043400ZS	2.82506	4.52532	2.98248	1.16006	0	0	0	0	Down
BnaA08G0043700ZS	6.10917	6.27837	3.65238	7.80478	0.278514	1.22358	0	0.214287	Down
BnaA08G0052900ZS	0.0526434	0.00877858	0.00868402	0	0.452517	0.276103	0.225643	0.367547	Up	At4g13780	Methionine--tRNA ligase, cytoplasmic
BnaA08G0092900ZS	18.83	16.8633	14.9869	16.3444	4.86842	4.79654	3.11863	5.89983	Down
BnaA08G0109000ZS	22.2995	42.0168	51.437	64.5378	8.11468	7.50388	13.7852	8.701	Down
BnaA08G0117500ZS	0.112984	0.117664	0.0598112	0.538454	11.0863	12.9674	11.8809	12.3796	Up
BnaA08G0129700ZS	35.501	45.1655	30.6123	40.0225	0.178883	0.298188	0.16187	0.122892	Down
BnaA08G0132000ZS	0.967986	0.602237	1.37807	0.982042	0	0	0.0291244	0	Down	CSI3	Protein CELLULOSE SYNTHASE INTERACTIVE 3
BnaA08G0159700ZS	1.66937	11.2353	3.25627	4.33842	16.6078	23.9636	13.4578	12.772	Up	APS1	Acid phosphatase 1
BnaA08G0236300ZS	10.0561	11.4604	9.75676	13.2539	1.29429	0.801144	2.29015	1.56303	Down	At1g80170	Probable polygalacturonase At1g80170
BnaA09G0164000ZS	2.27608	3.10536	1.48157	1.25795	0.751462	0.127732	0.166523	0.102168	Down	CALS3	Callose synthase 3
BnaA09G0199000ZS	0	0	0	0	0.943399	2.56368	1.05494	5.27973	Up	PP2A8	Protein PHLOEM PROTEIN 2-LIKE A8
BnaA09G0199100ZS	0.170002	0.150544	0.148369	0.115914	0.688153	1.93849	0.712508	1.54742	Up	ZHD11	Zinc-finger homeodomain protein 11
BnaA09G0199300ZS	0.145533	0.190094	0.0550103	0.0563102	40.631	73.181	45.9735	336.525	Up	PP2A8	Protein PHLOEM PROTEIN 2-LIKE A8
BnaA09G0199800ZS	17.5748	22.0186	20.3586	23.3632	49.5618	69.2049	53.1597	72.7926	Up	RABF2A	Ras-related protein RABF2a
BnaA09G0200300ZS	0.159422	0.484762	0.437342	0.246897	1.70392	4.182	2.30727	7.6784	Up	At4g19520	Probable disease resistance protein At4g19520
BnaA09G0200400ZS	0.322174	0.198752	0.228097	0.56833	2.86491	4.3576	5.14182	9.67239	Up	RRS1	Disease resistance protein RRS1
BnaA09G0200800ZS	0.0478171	0.117637	0.139671	0.0823198	7.10903	11.1957	8.7577	18.4709	Up	At4g19520	Probable disease resistance protein At4g19520
BnaA09G0248500ZS	0.0913314	0	0.0938704	0	3.97923	3.18737	3.91249	2.40487	Up
BnaA09G0259200ZS	1.18156	0	0.0436043	2.15119	5.8154	13.7935	7.20124	8.05222	Up
BnaA09G0269000ZS	0	0	0.0147569	0	1.04905	1.18721	0.831938	1.02676	Up
BnaA09G0269900ZS	0.240078	0.140013	0.137256	0.072458	8.21436	7.40526	8.50813	8.43508	Up	ALDH2B4	Aldehyde dehydrogenase family 2 member B4, mitochondrial
BnaA09G0276900ZS	0	0.115908	0	0	3.62007	2.92128	6.03987	3.10475	Up
BnaA09G0440700ZS	4.21285	7.81481	5.91828	6.08849	0	0.810219	0.920374	0.78643	Down	At1g49730	Probable receptor-like protein kinase At1g49730
BnaA09G0440800ZS	2.12632	3.36199	2.99744	5.00762	0.603671	0.644087	1.09916	1.46688	Down	FOX5	Berberine bridge enzyme-like 7
BnaA09G0478100ZS	22.3056	14.6371	23.3067	15.99	0	0.0491826	0	0	Down
BnaA09G0479400ZS	0.350855	0.232131	0.742613	1.39817	2.95229	3.5295	2.43434	3.87024	Up	CGLD27	Protein CONSERVED IN THE GREEN LINEAGE AND DIATOMS 27, chloroplastic
BnaA09G0499100ZS	2.12598	0.828422	1.45584	1.59449	0	0	0	0	Down	POLD2	DNA polymerase delta small subunit
BnaA09G0504100ZS	1.01657	0.926483	0.465081	0.449538	0	0	0.009116	0	Down	At3g54510	CSC1-like protein At3g54510
BnaA09G0543400ZS	0	0.0199379	0.0190545	0.0194941	0.561157	0.623299	0.645949	0.487503	Up	VLN4	Villin-4
BnaA09G0552700ZS	0.936975	3.061	2.75068	2.52306	10.18	10.4112	13.8294	13.6841	Up	HDG11	Homeobox-leucine zipper protein HDG11
BnaA09G0661100ZS	58.2979	58.6476	79.6479	47.7349	0.223252	18.4906	13.5181	11.0079	Down	At1g09580	Transmembrane emp24 domain-containing protein p24delta3
BnaA09G0661700ZS	3.82747	1.77863	4.90828	2.64202	13.1758	6.20842	18.3665	6.91298	Up	PHYA	Phytochrome A
BnaA10G0021000ZS	0.927907	1.53577	1.47214	1.26889	2.82007	4.02896	7.14713	5.27036	Up
BnaA10G0036400ZS	20.3717	10.434	13.5865	12.5675	54.0273	22.5196	38.4577	32.0979	Up
BnaA10G0050400ZS	1.58225	2.78815	1.88069	2.16828	0.340283	0.238327	0.257304	0.463689	Down
BnaA10G0059400ZS	2.16656	1.897	2.24493	1.74541	0.715354	0.739483	0.702625	0.595941	Down	NRAMP2	Metal transporter Nramp2
BnaA10G0105300ZS	0.0507306	0.093535	0.0252838	0.0340817	0.639318	0.808265	0.437655	0.488508	Up	CNGC4	Cyclic nucleotide-gated ion channel 4
BnaA10G0109000ZS	0	0	0	0.147343	9.6472	2.0344	2.56926	3.29235	Up	MCD1	Protein MULTIPLE CHLOROPLAST DIVISION SITE 1
BnaA10G0182500ZS	147.956	389.91	89.5377	182.304	58.5525	175.996	39.6595	59.3558	Down	TSJT1	Stem-specific protein TSJT1
BnaA10G0203000ZS	0	0	0	1.00306	7.46069	3.31618	2.52407	3.75188	Up	LPPE2	Lipid phosphate phosphatase epsilon 2, chloroplastic
BnaA10G0280400ZS	0.206893	0.570114	0.360445	0.15081	1.45314	1.60636	1.47762	1.09903	Up	ASD2	Alpha-L-arabinofuranosidase 2
BnaC01G0095100ZS	44.3312	31.0099	35.0595	29.257	18.9175	10.2239	11.3409	9.23734	Down
BnaC01G0106500ZS	20.0696	25.5432	16.6351	13.6855	9.1614	7.93534	2.47151	1.51553	Down	FLZ2	FCS-Like Zinc finger 2
BnaC01G0170200ZS	0.407864	0.225051	0.498179	0.27547	3.43925	1.22801	2.93741	1.64644	Up	PBL23	Probable serine/threonine-protein kinase PBL23
BnaC01G0179800ZS	3.72611	4.29786	5.03251	2.95349	0	0	0	0	Down	IPP2	Isopentenyl-diphosphate Delta-isomerase II, chloroplastic
BnaC01G0261300ZS	0	0	0	0.0289223	2.86033	4.21357	3.44453	3.88351	Up	NTR2	Thioredoxin reductase 2
BnaC01G0266500ZS	0.0545606	0	0	0	8.6459	3.55966	4.43946	3.65378	Up	NEAP2	Nuclear envelope-associated protein 2
BnaC01G0326400ZS	0	0	0	0	0.47237	0.424529	0.341985	0.64285	Up	RBP1	RNA-binding protein 1
BnaC01G0368600ZS	0.506917	0.633282	0.380777	0.592276	1.91729	1.34262	1.38248	1.41639	Up	VAB	VAN3-binding protein
BnaC01G0380100ZS	0.0905758	0.205399	0.316751	0.0690054	1.35519	1.2399	0.897142	1.44426	Up
BnaC01G0384200ZS	1.42079	1.66507	1.64524	1.45111	0	0	0	0	Down
BnaC01G0391300ZS	7.14521	5.98947	6.98518	5.63163	1.81753	0.978412	0.799599	1.40885	Down	TOM40-1	Mitochondrial import receptor subunit TOM40-1
BnaC01G0426100ZS	1.08141	6.63852	4.80803	7.33037	0.293138	0.15288	0.184393	0.167493	Down	NAI2	TSA1-like protein
BnaC01G0462100ZS	8.38233	9.54775	9.34254	10.6319	4.00714	4.62668	3.19965	3.6448	Down	KIN7K	Kinesin-like protein KIN-7K, chloroplastic
BnaC01G0484400ZS	3.16747	2.10485	2.42292	3.35759	7.14029	6.6188	6.04226	8.24539	Up	At2g14510	Leucine-rich repeat receptor-like serine/threonine-protein kinase At2g14510
BnaC01G0484800ZS	9.22968	6.87822	7.19865	8.77668	24.4402	21.5404	24.8961	21.0613	Up	CCT3	T-complex protein 1 subunit gamma
BnaC01G0485300ZS	225.798	89.3814	96.9383	95.2623	579.298	425.467	325.306	340.492	Up	RCI2B	Hydrophobic protein RCI2B
BnaC01G0485400ZS	41.1643	42.079	33.1877	43.0687	191.813	134.564	164.833	135.881	Up	RCI2B	Hydrophobic protein RCI2B
BnaC01G0498100ZS	2.39997	1.47271	3.08704	1.51183	0.158682	0	0	0	Down
BnaC02G0000600ZS	6.93875	3.68341	6.73014	6.28044	1.59492	0.334356	1.43151	0.793185	Down	WRKY62	Probable WRKY transcription factor 62
BnaC02G0000800ZS	25.9141	10.2791	20.9249	16.8713	8.16357	3.02144	9.03248	3.41456	Down	OFP1	Transcription repressor OFP1
BnaC02G0000900ZS	28.3811	17.418	21.3015	11.3192	13.0433	7.48166	10.1875	3.70705	Down	CIPK14	CBL-interacting serine/threonine-protein kinase 14
BnaC02G0001100ZS	18.0328	14.5002	22.8959	25.8133	6.32611	3.28783	6.79157	6.54096	Down	At5g01750	Protein LURP-one-related 15
BnaC02G0005700ZS	5.6684	2.8088	6.56018	5.49482	0.129874	1.02763	3.00357	1.95497	Down	TIC32	Short-chain dehydrogenase TIC 32, chloroplastic
BnaC02G0016500ZS	1.16569	2.07471	1.2608	1.45628	0.485743	0.656071	0.550466	0.69613	Down
BnaC02G0020400ZS	15.3422	6.92773	16.3673	5.89804	2.56504	1.96061	3.39177	1.50416	Down	DREB2A	Dehydration-responsive element-binding protein 2A
BnaC02G0031900ZS	7.3992	7.30411	8.11761	8.32751	3.09471	2.61054	3.54897	2.96883	Down
BnaC02G0032200ZS	9.58023	21.4936	13.8266	19.2636	3.8008	8.01546	3.59943	6.11013	Down	AGAL1	Alpha-galactosidase 1
BnaC02G0033300ZS	24.541	23.7974	35.0862	24.0616	11.6728	10.0019	14.2364	11.0386	Down	At5g08670	ATP synthase subunit beta-1, mitochondrial
BnaC02G0039100ZS	17.3105	23.1605	21.7136	24.4921	8.34713	10.0637	9.00358	10.9317	Down	FLC	MADS-box protein FLOWERING LOCUS C
BnaC02G0040200ZS	14.499	12.8778	15.9001	7.98224	4.81036	2.7641	4.25087	3.0525	Down	DTX28	Protein DETOXIFICATION 28
BnaC02G0040700ZS	6.10886	6.17352	8.72979	7.3173	2.72905	2.75624	3.81546	3.62446	Down	RBK1	Receptor-like cytosolic serine/threonine-protein kinase RBK1
BnaC02G0043900ZS	22.4113	23.7916	32.5376	28.2704	10.6884	10.1591	15.6523	11.3004	Down	RH56	DEAD-box ATP-dependent RNA helicase 56
BnaC02G0052000ZS	7.55262	6.49346	9.28673	6.51527	3.386	2.58281	4.56302	2.92885	Down	At5g12850	Zinc finger CCCH domain-containing protein 56
BnaC02G0055100ZS	4.97302	5.80127	7.44418	7.09578	2.44534	2.68104	3.59533	2.81496	Down
BnaC02G0055400ZS	7.17423	7.03714	9.01563	5.76703	1.12146	1.37101	1.70082	1.03599	Down
BnaC02G0056600ZS	12.8808	13.9676	17.6488	14.778	6.25459	6.5561	8.81943	6.7546	Down	DCP2	mRNA-decapping enzyme subunit 2
BnaC02G0058700ZS	1.60074	1.468	2.44692	1.61479	0.678726	0.689864	1.11416	0.62015	Down	TRP4	Telomere repeat-binding protein 4
BnaC02G0060000ZS	15.298	5.28204	11.9674	3.96755	5.3678	2.07939	5.47668	1.06616	Down	IMDH3	3-isopropylmalate dehydrogenase 3, chloroplastic
BnaC02G0065800ZS	3.21143	1.88048	4.53651	3.21762	0.486722	0.526065	0.889568	0.496211	Down	NPF5.8	Protein NRT1/ PTR FAMILY 5.8
BnaC02G0066400ZS	3.16228	4.38026	5.28656	4.30479	1.54346	2.20581	2.42087	2.06086	Down	SNL2	Paired amphipathic helix protein Sin3-like 2
BnaC02G0070100ZS	5.50239	5.42067	6.64588	5.22606	2.32661	2.25074	3.28829	2.41214	Down	MFL1	Protein MITOFERRINLIKE 1, chloroplastic
BnaC02G0070400ZS	2.88755	3.7449	4.43738	3.5089	1.11213	1.71562	1.89562	1.66062	Down	TAO3	Cell morphogenesis protein PAG1
BnaC02G0071100ZS	35.003	15.4239	80.5485	47.6714	15.5794	6.07197	26.8187	10.0374	Down	BZIP43	Basic leucine zipper 43
BnaC02G0073400ZS	2.39565	2.60688	3.44707	2.39338	0.950345	1.13942	1.51562	0.926992	Down	SYN4	Sister chromatid cohesion 1 protein 4
BnaC02G0075400ZS	2.71287	3.10266	5.50815	3.5196	0.755484	1.03851	2.18719	1.1229	Down	MTPA2	Metal tolerance protein A2
BnaC02G0077000ZS	1.72921	1.84759	2.12906	1.57949	0.775128	0.754618	0.964429	0.621146	Down	At5g16900	Probable LRR receptor-like serine/threonine-protein kinase At5g16900
BnaC02G0077100ZS	3.30853	5.69676	5.0687	6.25044	1.27189	2.38215	1.56651	2.3892	Down	CSLD2	Cellulose synthase-like protein D2
BnaC02G0078200ZS	22.5443	11.45	16.6661	15.7792	7.23899	3.31902	8.33328	2.93877	Down	NIT2	Nitrilase 2
BnaC02G0078300ZS	37.8417	54.1	48.7752	60.164	16.7471	21.901	21.9725	29.9035	Down
BnaC02G0082600ZS	14.7454	13.839	21.3594	17.3574	6.63456	6.16585	10.0359	5.58027	Down	MGE1	GrpE protein homolog, mitochondrial
BnaC02G0083300ZS	5.84727	11.5111	6.46665	13.5473	2.91063	5.49432	3.26178	6.5618	Down	MYB56	Transcription factor MYB56
BnaC02G0084600ZS	3.69456	3.93712	6.5256	4.88475	1.37435	1.73802	2.41353	2.17955	Down	DAR4	Protein DA1-related 4
BnaC02G0085800ZS	32.8721	30.8738	41.4793	34.0965	13.6462	12.6779	17.0046	14.2171	Down	NCBP	Eukaryotic translation initiation factor NCBP
BnaC02G0087500ZS	37.0925	21.803	51.3618	28.3686	2.7259	6.02261	14.5211	11.0277	Down
BnaC02G0088200ZS	18.0658	22.0124	27.0952	21.7136	7.67784	9.57853	11.9545	9.9652	Down
BnaC02G0088300ZS	21.136	23.1533	29.3035	23.9384	9.09572	9.79659	13.1582	10.2514	Down
BnaC02G0088600ZS	1.95094	2.16918	2.3506	1.71712	0.512314	0.654069	0.920519	0.552987	Down	OBGL	GTP-binding protein OBGC, chloroplastic
BnaC02G0089300ZS	16.0999	14.7787	25.6441	18.4352	4.35984	4.90642	8.74665	6.35558	Down	MIEL1	E3 ubiquitin-protein ligase MIEL1
BnaC02G0092600ZS	1.83031	2.29261	2.71826	2.34822	0.587288	0.699157	1.19639	0.666691	Down	RH58	DEAD-box ATP-dependent RNA helicase 58, chloroplastic
BnaC02G0094700ZS	6.4202	9.41847	9.13013	9.14934	3.07041	3.29243	4.60131	3.92601	Down	tif223	Probable translation initiation factor eIF-2B subunit gamma
BnaC02G0095200ZS	52.2152	88.5249	58.6864	87.292	25.076	40.7008	25.6995	39.7135	Down	ASP2	Aspartate aminotransferase, cytoplasmic isozyme 1
BnaC02G0103300ZS	3.31676	2.79731	2.96647	4.01507	0.808482	0.562583	0.438568	0.263508	Down	COPT5	Copper transporter 5
BnaC02G0106800ZS	6.40921	5.82831	13.3082	18.9139	0.934232	1.70366	2.11343	4.28723	Down	KINB1	SNF1-related protein kinase regulatory subunit beta-1
BnaC02G0107200ZS	34.9418	38.8814	45.1589	107.439	13.4404	17.7296	14.4811	28.9447	Down
BnaC02G0107800ZS	3.17588	4.20251	3.99603	3.98983	0.71271	1.21642	0.987888	1.29475	Down	OEP61	Outer envelope protein 61
BnaC02G0107900ZS	7.62241	7.50498	9.00622	9.66473	1.42689	2.5142	2.802	2.81786	Down	OEP61	Outer envelope protein 61
BnaC02G0108000ZS	7.09266	10.2451	8.51255	12.2677	1.41432	3.80767	3.15434	5.80123	Down	RHF2A	E3 ubiquitin-protein ligase RHF2A
BnaC02G0108600ZS	1.28973	2.50514	2.11079	2.38202	0.507279	1.19164	0.818454	1.10282	Down	EMB2758	Pentatricopeptide repeat-containing protein At4g33990
BnaC02G0128300ZS	1.13023	1.4042	1.67674	1.50099	5.06154	9.33833	9.77739	9.68318	Up	NAP1	Nucleosome assembly protein 1;2
BnaC02G0135500ZS	0.161209	0.406075	0.352986	0.400509	1.72929	1.83937	1.72749	1.22114	Up	RID1	Pre-mRNA-splicing factor ATP-dependent RNA helicase DEAH10
BnaC02G0244800ZS	0.0567246	0	0	0	8.20086	15.7984	11.3975	16.5789	Up	MBF1B	Multiprotein-bridging factor 1b
BnaC02G0258100ZS	5.90241	5.7962	5.47173	4.69716	2.50293	2.46146	2.75816	1.73957	Down	At1g09600	Probable serine/threonine-protein kinase At1g09600
BnaC02G0305000ZS	1.29943	0.586973	1.01831	1.07688	6.82015	4.62772	4.91106	4.32216	Up	PBC1	Proteasome subunit beta type-3-A
BnaC02G0305700ZS	2.51127	0.932366	2.49059	0.742803	12.7561	4.11641	17.705	5.01832	Up	COMT1	Caffeic acid 3-O-methyltransferase
BnaC02G0306900ZS	0.477963	0.195229	0.306352	0.153467	2.28326	1.01846	2.23213	2.72879	Up	LAX3	Auxin transporter-like protein 3
BnaC02G0308500ZS	0.165533	0.0841853	0.251978	0	12.3859	2.71827	6.94273	4.24212	Up
BnaC02G0311700ZS	1.07191	1.09121	1.88922	2.36459	0	0	0	0	Down	FIT	Transcription factor FER-LIKE IRON DEFICIENCY-INDUCED TRANSCRIPTION FACTOR
BnaC02G0311800ZS	2.71266	3.85453	4.09993	3.6924	0.783461	1.40209	1.02859	0.70508	Down	GSTU19	Glutathione S-transferase U19
BnaC02G0313700ZS	0.140614	0.334465	0.452203	0.215856	11.9405	17.5719	22.1363	16.3573	Up
BnaC02G0313800ZS	0.131875	0.340337	0.437473	0.270992	17.2466	19.394	27.1829	22.1673	Up
BnaC02G0332500ZS	0	0	0	0	7.55582	5.03151	6.47657	5.49326	Up
BnaC02G0335700ZS	7.99838	4.89995	7.1821	5.78286	0.0976337	0	0.180545	0.0907697	Down	RPL7B	60S ribosomal protein L7-2
BnaC02G0346400ZS	0.143704	0.294725	0.293021	0.370458	5.44457	7.13748	10.5317	4.12585	Up	ABCG31	ABC transporter G family member 31
BnaC02G0346500ZS	0	0.0638979	0.129974	0.193296	2.54542	4.06521	5.08348	3.53711	Up
BnaC02G0346600ZS	0.503293	1.03976	1.34829	0.176659	5.05561	8.60847	18.2697	6.81955	Up	ABCG31	ABC transporter G family member 31
BnaC02G0377700ZS	10.3276	4.74474	7.20841	9.6984	26.5818	21.7422	20.926	20.2819	Up
BnaC02G0392300ZS	0.0527047	0.0541621	0.0507087	0.105913	5.63454	5.94384	4.52718	5.78368	Up
BnaC02G0396500ZS	16.983	3.92972	25.5898	23.2681	43.9526	9.5316	63.9987	63.6027	Up
BnaC02G0422200ZS	0.0128701	0.0272767	0.0129839	0.702553	13.2413	16.8875	16.7677	13.8346	Up
BnaC02G0427400ZS	0.271064	0.0648701	0.213324	0.187617	2.52014	0.797709	1.64418	1.16844	Up	PAGR	Protein PECTIC ARABINOGALACTAN SYNTHESIS-RELATED
BnaC02G0432000ZS	6.09282	5.974	8.93601	6.47075	0.89922	0.256087	0.191834	0.125681	Down
BnaC02G0440400ZS	20.6129	18.5971	18.1473	17.8552	6.1308	3.95233	3.44955	3.66606	Down
BnaC02G0440500ZS	32.1308	26.3779	28.5369	25.5083	9.7221	6.7843	8.81267	6.63233	Down
BnaC02G0441200ZS	7.08298	7.51629	7.22221	6.49256	1.47373	2.08907	3.41386	2.67022	Down
BnaC02G0448800ZS	4.87422	10.6285	8.02465	6.56629	33.1021	21.8731	21.6349	19.1919	Up
BnaC02G0452900ZS	13.4385	13.7162	11.5611	19.0483	4.71065	4.89688	2.70593	4.30646	Down
BnaC02G0500000ZS	82.9974	63.1196	42.7919	79.0235	36.7071	14.2728	16.3471	14.9041	Down	TUBA6	Tubulin alpha-6 chain
BnaC02G0513000ZS	0.491458	0.0849208	0.806864	0.32445	8.08265	3.79304	27.9517	8.57006	Up
BnaC03G0001500ZS	14.8529	18.4288	18.0943	14.9138	47.3013	48.4437	43.1854	45.7137	Up	CATHB2	Cathepsin B-like protease 2
BnaC03G0002000ZS	0.946346	1.14465	0.979289	0.693063	3.52036	3.57802	3.94552	3.89573	Up
BnaC03G0002100ZS	0.604156	0.818714	1.00413	0.64082	2.37077	4.89322	3.66327	5.53875	Up	At5g37450	Probable LRR receptor-like serine/threonine-protein kinase At5g37450
BnaC03G0002800ZS	0.861045	0.6809	1.30339	0.263331	3.58956	2.79478	4.01316	2.28189	Up
BnaC03G0054500ZS	0.920009	1.42361	1.10029	1.19292	2.58743	3.43776	2.39454	4.78898	Up	CWINV6	Beta-fructofuranosidase, insoluble isoenzyme CWINV6
BnaC03G0144000ZS	5.1564	6.5152	7.47165	5.96056	1.19098	0.183902	0.208171	0.608072	Down	ATG18F	Autophagy-related protein 18f
BnaC03G0155500ZS	17.5674	7.58822	18.1878	7.45518	6.25603	1.9235	3.77201	2.72006	Down	HIPP14	Heavy metal-associated isoprenylated plant protein 14
BnaC03G0214800ZS	9.30457	5.21732	5.13231	4.93712	0.178034	0.0205694	0.160349	0	Down	GA2OX1	Gibberellin 2-beta-dioxygenase 1
BnaC03G0220600ZS	2.98715	1.70361	2.83025	1.82592	7.119	3.51939	6.47389	4.05478	Up	NUF2	Kinetochore protein NUF2 homolog
BnaC03G0260200ZS	0.562399	1.67832	1.54549	1.76773	0	0	0.0210656	0	Down	AGL6	Agamous-like MADS-box protein AGL6
BnaC03G0273300ZS	0.470603	0.431939	0.52639	0.582236	0	0	0	0	Down
BnaC03G0276500ZS	2.35821	2.37158	2.9798	1.51354	7.27244	8.93466	7.14964	6.11459	Up
BnaC03G0277100ZS	5.04268	6.69746	0.650279	15.3139	16.0388	52.1783	17.327	32.8025	Up
BnaC03G0307000ZS	13.3372	14.219	9.56071	16.0549	3.96732	0.120721	0	0	Down	SUMO3	Small ubiquitin-related modifier 3
BnaC03G0323500ZS	6.89398	7.30444	7.70734	9.07946	2.4	3.07109	3.1884	3.38743	Down	SKIP17	F-box protein SKIP17
BnaC03G0349400ZS	7.35585	2.21557	8.02153	3.63866	19.1225	10.8084	25.9799	27.8674	Up	At5g17165	Late embryogenesis abundant protein At5g17165
BnaC03G0376600ZS	0.0492574	0.355454	0.568624	0.148807	2.12774	2.86891	2.73084	1.75416	Up	RPL4A	60S ribosomal protein L4-1
BnaC03G0457600ZS	0.36573	0.47713	0	0.102941	9.7366	3.7933	5.80392	3.74163	Up	ELIP1	Early light-induced protein 1, chloroplastic
BnaC03G0486200ZS	2.99393	2.23261	2.96092	2.40569	0.66722	0.0247748	0.119575	0.0243859	Down	BHLH25	Transcription factor bHLH25
BnaC03G0599900ZS	11.6993	11.3414	18.7654	13.1684	3.0387	3.37211	3.77887	4.99921	Down
BnaC03G0650700ZS	0.746481	0.981524	1.19241	1.45934	0.0993683	0.248405	0.127689	0.0976052	Down	At1g28350	Tyrosine--tRNA ligase 2, cytoplasmic
BnaC03G0685400ZS	0	0	0	0	2.20766	0.954963	0.618384	1.59344	Up	NTR2	Thioredoxin reductase 2
BnaC03G0705200ZS	5.147	6.14825	4.71754	5.08139	0.68345	0.571844	1.31886	0.971646	Down
BnaC03G0709400ZS	0.0179819	0.0187342	0	0.79428	12.5722	13.6238	15.1528	10.5845	Up
BnaC03G0764200ZS	1.56839	5.74957	2.097	4.1659	24.6186	39.6632	35.0867	29.3311	Up
BnaC03G0805200ZS	2.83972	2.9098	2.67563	2.25957	0	0	0.245764	0.0813557	Down
BnaC04G0040800ZS	5.31602	4.7765	3.83449	2.00218	12.1707	11.4233	9.61336	9.42383	Up	At2g43260	F-box/LRR-repeat protein At2g43260
BnaC04G0057600ZS	2.96237	2.40915	2.63156	1.32919	6.56901	5.26986	5.68315	4.564	Up	SPAC2C4.12c	Putative tRNA 2'-phosphotransferase
BnaC04G0126700ZS	0.0692742	0.0235652	0	3.04799	4.23338	5.93831	8.58996	8.20445	Up	VHA-a3	V-type proton ATPase subunit a3
BnaC04G0143900ZS	0.705577	0.355228	0.44213	0.488902	2.6734	1.93821	2.50449	2.10843	Up	GAD2	Glutamate decarboxylase 2
BnaC04G0180600ZS	1.61169	1.54396	1.02611	1.58541	0.0351481	0	0	0	Down	NTR2	Thioredoxin reductase 2
BnaC04G0187800ZS	3.87987	3.14552	3.70115	4.74643	0.84028	0.642659	0.146139	1.1411	Down	PR5K	PR5-like receptor kinase
BnaC04G0224600ZS	0	0.0291465	0	0	2.13055	1.04926	1.10447	0.819292	Up
BnaC04G0244000ZS	3.1215	2.81957	3.84457	2.38478	0	0	0	0	Down
BnaC04G0248200ZS	0.238263	0.412083	0.290006	0.467201	1.65642	1.44246	1.82579	1.84001	Up	ASP4	Aspartate aminotransferase, cytoplasmic isozyme 2
BnaC04G0279900ZS	3.39023	4.07036	2.72976	3.77223	0	0	0.150776	0	Down	VQ18	VQ motif-containing protein 18
BnaC04G0322900ZS	0.699124	1.9694	2.38316	3.42246	3.77723	9.15806	5.41715	8.3073	Up	SMC1	Structural maintenance of chromosomes protein 1
BnaC04G0323100ZS	0.211983	1.74	2.73382	3.23991	5.43157	12.2754	8.2285	9.7616	Up	SMC1	Structural maintenance of chromosomes protein 1
BnaC04G0349800ZS	2.6597	1.81344	2.68763	2.281	8.22992	5.91852	6.70752	4.64535	Up	SULTR3	Sulfate transporter 3.1
BnaC04G0525100ZS	1.545	3.46195	2.26025	1.50372	0	0	0.0254211	0	Down	RPS3C	40S ribosomal protein S3-3
BnaC04G0531500ZS	2.28791	4.13707	1.45222	1.32858	0.850213	1.09671	0.569074	0.296249	Down	CIPK13	CBL-interacting serine/threonine-protein kinase 13
BnaC04G0541200ZS	1.26296	1.73967	1.1546	1.3163	5.62607	4.18145	6.73315	4.52254	Up
BnaC04G0547500ZS	3.23665	3.79189	2.78282	4.30754	0.058729	0	0	0	Down
BnaC04G0597700ZS	156.08	57.493	140.428	63.4308	339.578	160.149	302.598	147.082	Up	TMT2	Probable thiocyanate methyltransferase 2
BnaC05G0020400ZS	7.46748	2.21943	9.72121	3.92345	1.12894	0.371246	1.2504	0.458811	Down	2A6	1-aminocyclopropane-1-carboxylate oxidase homolog 5
BnaC05G0057200ZS	0	0.0449367	0	0	7.34063	6.31032	4.32112	5.16916	Up
BnaC05G0105200ZS	13.4146	13.5794	10.6624	10.8857	31.4333	44.9015	39.1128	41.7278	Up	At2g34160	Uncharacterized protein At2g34160
BnaC05G0162100ZS	0.528612	0.412148	0.507666	0.748243	2.16864	2.0119	2.33947	3.15197	Up	At1g75040	Pathogenesis-related protein 5
BnaC05G0182700ZS	3.20711	3.06668	4.76114	3.70383	0.0409123	0.227522	0.0740943	0.21192	Down	WAK5	Wall-associated receptor kinase 5
BnaC05G0226700ZS	7.61121	9.12639	8.88185	9.77647	2.71298	2.95874	0.972779	2.23474	Down
BnaC05G0258500ZS	0.357176	0.0926299	0.403534	0.444632	2.69642	1.43007	2.94106	2.06508	Up	At1g66430	Probable fructokinase-6, chloroplastic
BnaC05G0355500ZS	1.38348	0.555702	2.35326	0.376698	5.6266	3.45231	8.35349	3.656	Up
BnaC05G0365700ZS	0.725586	0.86207	1.85503	1.54457	0	0	0	0.0400946	Down
BnaC05G0381700ZS	2.73954	2.4594	3.1718	2.52322	7.80472	6.63335	10.5822	7.19418	Up	At1g23950	UPF0725 protein At1g23950
BnaC05G0435800ZS	2.39106	6.08743	5.0357	4.31912	12.4304	21.9749	11.6165	19.1832	Up	At2g34160	Uncharacterized protein At2g34160
BnaC05G0435900ZS	7.70227	13.0737	9.87857	10.0777	27.281	35.9667	31.708	35.7882	Up	UGT88A1	UDP-glycosyltransferase 88A1
BnaC05G0525400ZS	0.0407876	0.083884	0.013315	0.0562742	3.09087	1.81281	2.0362	2.05092	Up	PDK	[Pyruvate dehydrogenase (acetyl-transferring)] kinase, mitochondrial
BnaC05G0531100ZS	0.392329	0.599828	0.34448	0.312415	0	0	0	0	Down	LACS6	Long chain acyl-CoA synthetase 6, peroxisomal
BnaC05G0567700ZS	0.652707	0.459038	0.619401	0.55618	4.70713	6.80331	3.67603	6.14759	Up	At3g02290	E3 ubiquitin-protein ligase At3g02290
BnaC06G0048800ZS	3.05104	2.75454	3.29247	2.45152	1.44475	1.15889	1.60047	1.14035	Down	SPBC1861.05	Pseudouridine-metabolizing bifunctional protein C1861.05
BnaC06G0051300ZS	4.51452	4.85263	5.54622	5.8054	0.00956614	0.0177057	0	0.0258892	Down	PAB5	Polyadenylate-binding protein 5
BnaC06G0070600ZS	0.141793	0.063477	0.0430364	0.0510833	1.59927	1.05238	0.781232	0.886266	Up
BnaC06G0083200ZS	0.0265983	0.027711	0	0	8.93845	12.6695	8.10406	9.56179	Up	ESP	Epithiospecifier protein
BnaC06G0083300ZS	0.622673	0.942041	0.306056	1.45786	8.48052	13.3388	6.55766	10.7079	Up
BnaC06G0087200ZS	0.0353541	0	0	0	1.66554	0.681147	1.01541	0.801157	Up	FIE	Polycomb group protein FERTILIZATION-INDEPENDENT ENDOSPERM
BnaC06G0096200ZS	5.26269	6.03543	4.4781	6.51824	1.43699	0.0762851	0.101018	0.0720073	Down
BnaC06G0098800ZS	0.0413179	0.0205104	0.0202895	0.0806246	4.212	2.67294	2.43601	3.33279	Up	At1g34750	Probable protein phosphatase 2C 10
BnaC06G0100200ZS	0	0	0	0	4.96271	2.17739	2.90309	2.69752	Up
BnaC06G0102100ZS	0	0	0	0	0.962012	0.517034	0.480393	0.549449	Up
BnaC06G0154500ZS	0	0	0	0	5.25774	1.48394	2.10105	1.90665	Up
BnaC06G0154800ZS	0.0426338	0.0211804	0.0414452	0	1.23632	0.834029	0.830759	0.592285	Up	VLN4	Villin-4
BnaC06G0226700ZS	4.32479	2.99029	3.80842	3.19561	0.793893	0.572825	0.169091	0.307629	Down
BnaC06G0236400ZS	15.6222	10.7447	14.2311	7.383	7.50944	1.67271	3.13907	2.24682	Down	TPS28	Terpenoid synthase 28
BnaC06G0303600ZS	1.10517	0.448427	0.825255	0.651807	0.0262806	0	0.0233805	0.0239393	Down	CYP81F1	Cytochrome P450 81F1
BnaC06G0353900ZS	2.36992	2.51549	1.95436	1.96251	0.550332	0.452914	0.180401	0.385584	Down
BnaC06G0453800ZS	0.532148	0.791562	0.450822	0.849931	3.13773	2.36496	3.88453	2.19124	Up	NOG1	Nucleolar GTP-binding protein 1
BnaC06G0454500ZS	0.66534	1.54423	1.25158	3.08731	7.46492	8.00276	8.22993	7.69265	Up
BnaC06G0454600ZS	10.547	6.19899	9.72138	9.73014	30.7772	17.3078	27.6677	20.7878	Up	At4g17486	DeSI-like protein At4g17486
BnaC06G0454700ZS	2.47119	5.01967	3.41008	12.0325	17.4088	23.5129	19.2525	26.4744	Up		Mitochondrial outer membrane protein porin of 34 kDa
BnaC06G0454900ZS	2.66488	3.53745	1.81698	7.75374	20.0644	18.8289	23.4116	20.894	Up
BnaC07G0015100ZS	14.4672	9.8795	22.32	43.3779	3.7793	2.46526	4.31184	16.7905	Down	DOX1	Alpha-dioxygenase 1
BnaC07G0021000ZS	2.59652	2.01294	1.18905	0.491656	0.126248	0	0.0227095	0	Down
BnaC07G0024700ZS	1.19555	1.82885	0.938099	1.21078	0	0	0	0	Down
BnaC07G0049200ZS	5.10055	5.23613	6.34075	9.15414	0	0.242589	0.0569899	0.058352	Down
BnaC07G0070400ZS	0	0	0.0314357	0	4.00253	2.12413	2.99462	2.13477	Up	ABCE1	ABC transporter E family member 1
BnaC07G0071700ZS	0.400445	0.378185	0.411916	0.369784	0.011001	0.0104295	0	0	Down	PAB2	Polyadenylate-binding protein 2
BnaC07G0081500ZS	0.730466	1.66115	2.55807	1.32867	11.8742	6.52575	7.62185	4.74537	Up
BnaC07G0125200ZS	0	0	0	0.187616	1.49047	2.18098	2.22313	1.74014	Up	PSAF	Photosystem I reaction center subunit III, chloroplastic
BnaC07G0184100ZS	0	0.037897	0.0189318	1.34263	3.22724	4.40311	1.51589	4.28409	Up
BnaC07G0219400ZS	0.101562	0.0844617	0.0402904	0.0624656	4.07212	3.13795	4.55406	3.07285	Up
BnaC07G0220500ZS	0	0	0.0901155	0	0.577157	0.621673	1.01655	1.32579	Up	CAMTA2	Calmodulin-binding transcription activator 2
BnaC07G0221000ZS	0.611284	2.39482	2.11542	3.33555	8.67392	10.8656	11.213	32.2942	Up		Proteinase inhibitor
BnaC07G0237400ZS	0	0	0	0	2.4102	2.13397	2.19141	1.53415	Up
BnaC07G0275900ZS	3.40747	2.75487	4.2939	2.37615	0.0622427	0	0	0	Down
BnaC07G0289800ZS	0	0	0	0	1.43676	0.909851	1.44257	0.838607	Up
BnaC07G0321900ZS	0	0	0	0	0.522889	0.781358	0.395546	0.914307	Up
BnaC07G0367400ZS	2.51109	1.76426	2.5028	1.17925	1.07362	0.597251	0.887466	0.434051	Down	SQP1,2	Squalene monooxygenase 1,2
BnaC07G0421700ZS	4.64602	2.25643	5.45607	3.9839	20.5075	15.2867	23.9299	15.1665	Up
BnaC07G0431500ZS	6.50927	8.2107	6.25637	6.50386	14.9742	20.6679	15.2802	15.317	Up	CBR1	NADH--cytochrome b5 reductase 1
BnaC07G0525000ZS	9.17482	1.9568	9.6635	1.62487	4.10024	0.237083	3.46641	0.139129	Down	ASMT	Acetylserotonin O-methyltransferase
BnaC08G0043000ZS	0.0708442	0.147384	0	0.0145573	3.53649	3.26077	2.24975	3.33661	Up	LTA2	Dihydrolipoyllysine-residue acetyltransferase component 4 of pyruvate dehydrogenase complex, chloroplastic
BnaC08G0069300ZS	0.153067	0	0	0	1.58305	0.858947	1.17549	1.06762	Up	At4g13780	Methionine--tRNA ligase, cytoplasmic
BnaC08G0105600ZS	1.11036	0.958767	2.54609	1.54401	26.4226	8.87642	9.84293	13.2929	Up	ERD15	Protein EARLY RESPONSIVE TO DEHYDRATION 15
BnaC08G0172400ZS	15.7439	19.1359	22.5221	19.961	0.0346599	0	0.0618824	0.0318349	Down	AXR1	NEDD8-activating enzyme E1 regulatory subunit AXR1
BnaC08G0281500ZS	4.12657	2.63923	2.30455	1.00725	0.991268	0.171493	0.112239	0.0828363	Down
BnaC08G0352400ZS	25.7288	21.7929	24.0571	22.4162	71.7205	58.5766	71.5552	59.3214	Up	RPL23AB	60S ribosomal protein L23a-2
BnaC08G0405100ZS	6.56497	8.88635	9.61834	13.1472	2.33253	2.97974	4.72588	4.19806	Down	SLD1	Delta(8)-fatty-acid desaturase 1
BnaC08G0481000ZS	0.842738	2.91012	3.6536	4.86531	0	0.0208265	0	0	Down	SPAC56F8.03	Eukaryotic translation initiation factor 5B
BnaC08G0481700ZS	0.655416	2.30184	4.03435	3.89397	0	0	0	0	Down	CTHT_0029840	Eukaryotic translation initiation factor 5B
BnaC09G0019600ZS	1.63497	1.5217	1.39421	1.17983	0.100739	0.0470897	0.04558	0	Down	XYLA	Xylose isomerase
BnaC09G0031100ZS	0.803655	0.71853	1.06972	0.517791	0.235169	0.00770591	0	0	Down	MED15C	Probable mediator of RNA polymerase II transcription subunit 15c
BnaC09G0125900ZS	0	0	0	0	0.226476	0.440866	0.775906	0.53948	Up
BnaC09G0138000ZS	0.407655	0.253607	0.123259	0.503029	6.66297	5.19394	5.01022	4.74284	Up
BnaC09G0155100ZS	0.626745	0.463808	0.778024	0.422769	4.51325	2.55154	4.21876	1.98198	Up	At1g64390	Endoglucanase 6
BnaC09G0174300ZS	0	0	0.0501817	0	1.04689	1.12868	1.3533	0.890969	Up
BnaC09G0207600ZS	16.945	11.3114	11.1601	7.26109	5.16945	3.73638	3.19758	1.98915	Down	SOT11	Cytosolic sulfotransferase 11
BnaC09G0241500ZS	8.5393	7.48619	8.25331	5.93748	0.0779849	1.66845	1.706	0.782307	Down
BnaC09G0316300ZS	1.69706	0.656374	0.874431	0.632448	0.0284468	0	0	0	Down
BnaC09G0320200ZS	0	0	0	0	2.84013	1.20193	2.39599	1.31681	Up
BnaC09G0321300ZS	0	0	0	0	3.60205	4.4973	2.93454	2.57053	Up	SHM7	Serine hydroxymethyltransferase 7
BnaC09G0361700ZS	0.32786	0.422248	0.302921	0.277025	1.84837	1.83816	1.92711	1.88337	Up	RPL18	50S ribosomal protein L18, chloroplastic
BnaC09G0437800ZS	0.0201611	0	0	0	1.19405	0.485947	0.557379	0.776793	Up	LECRK19	L-type lectin-domain containing receptor kinase I.9
BnaC09G0444400ZS	0	0	0.0938704	0.175992	23.5802	11.9847	16.3141	10.7147	Up
BnaC09G0455900ZS	0.0103557	0	0.0212871	0.00997753	0.39572	0.263871	0.37881	0.431331	Up	At3g26010	F-box protein At3g26010
BnaC09G0456200ZS	0	0	0.0161305	0	3.48333	1.02708	1.36246	1.129	Up
BnaC09G0467500ZS	2.14546	8.67589	2.68918	6.39844	11.7867	22.9339	7.66479	20.1951	Up
BnaC09G0599400ZS	0.0674421	0.0224684	0.224307	0.112574	0.771928	0.543728	1.20322	0.854137	Up	ACR12	ACT domain-containing protein ACR12
BnaC09G0609900ZS	0	0	0	0	1.27098	1.79258	1.49016	0.91528	Up	At2g40280	Probable methyltransferase PMT23
BnaC09G0619200ZS	0.112975	0.0393062	0.0386209	0.0393343	4.38633	1.94802	3.47383	0.951464	Up	FHL	Protein FAR-RED-ELONGATED HYPOCOTYL 1-LIKE
Bnascaffold0026G0004100ZS	0.0218467	0	0.0213954	0.0439177	0.711915	2.57015	2.05087	2.33858	Up	NUCL1	Nucleolin 1

## Sheet: Table S4
Table S4: Gene Ontology (GO) analysis for HN/LN-specific, HNCK/LNCK-specific and LN/LN+HNCK/LNCK common DEGs.
HN/LN-Specific
Term ID	Term Description	List Hit	List Total	Pop Hit	Pop Total	Gene Ratio	Bg Ratio	Enrichment Score	Gene IDs	P-value	FDR bh	Category
GO:0004568	chitinase activity	4	138	60	51099	0.0289855	0.00117419	24.6855	BnaA05G0092600ZS;BnaC03G0393700ZS;BnaA03G0212100ZS;BnaC03G0250400ZS	2.20796e-05	0.0020534	molecular_function
GO:0008061	chitin binding	4	138	60	51099	0.0289855	0.00117419	24.6855	BnaA05G0092600ZS;BnaC03G0393700ZS;BnaA03G0212100ZS;BnaC03G0250400ZS	2.20796e-05	0.0020534	molecular_function
GO:0052853	long-chain-(S)-2-hydroxy-long-chain-acid oxidase activity	2	138	25	51099	0.0144928	0.000489246	29.6226	BnaC02G0384400ZS;BnaA09G0421100ZS	0.00208548	0.0775797	molecular_function
GO:0052852	very-long-chain-(S)-2-hydroxy-acid oxidase activity	2	138	25	51099	0.0144928	0.000489246	29.6226	BnaC02G0384400ZS;BnaA09G0421100ZS	0.00208548	0.0775797	molecular_function
GO:0052854	medium-chain-(S)-2-hydroxy-acid oxidase activity	2	138	25	51099	0.0144928	0.000489246	29.6226	BnaC02G0384400ZS;BnaA09G0421100ZS	0.00208548	0.0775797	molecular_function
GO:0008312	7S RNA binding	2	138	33	51099	0.0144928	0.000645805	22.4414	BnaC04G0595400ZS;BnaC02G0014400ZS	0.00361894	0.0909119	molecular_function
GO:0000170	sphingosine hydroxylase activity	2	138	35	51099	0.0144928	0.000684945	21.159	BnaA04G0000100ZS;BnaC04G0557500ZS	0.0040638	0.0909119	molecular_function
GO:0009678	hydrogen-translocating pyrophosphatase activity	2	138	36	51099	0.0144928	0.000704515	20.5713	BnaC03G0685800ZS;BnaA01G0231500ZS	0.00429527	0.0909119	molecular_function
GO:0010181	FMN binding	3	138	121	51099	0.0217391	0.00236795	9.18056	BnaA04G0062700ZS;BnaC02G0384400ZS;BnaA09G0421100ZS	0.00439896	0.0909119	molecular_function
GO:0003993	acid phosphatase activity	3	138	133	51099	0.0217391	0.00260279	8.35224	BnaC08G0329900ZS;BnaC01G0506700ZS;BnaC07G0274000ZS	0.0057194	0.106381	molecular_function
GO:0008375	acetylglucosaminyltransferase activity	2	138	44	51099	0.0144928	0.000861074	16.831	BnaA04G0111900ZS;BnaC07G0477000ZS	0.00635944	0.107532	molecular_function
GO:0051117	ATPase binding	2	138	51	51099	0.0144928	0.000998063	14.5209	BnaC03G0685800ZS;BnaA01G0231500ZS	0.00846622	0.131226	molecular_function
GO:0003743	translation initiation factor activity	4	138	315	51099	0.0289855	0.0061645	4.702	BnaA10G0170600ZS;BnaC06G0243400ZS;BnaA02G0072800ZS;BnaA06G0326000ZS	0.0107469	0.142561	molecular_function
GO:0003992	N2-acetyl-L-ornithine:2-oxoglutarate 5-aminotransferase activity	1	138	5	51099	0.00724638	9.78493e-05	74.0565	BnaC06G0455600ZS	0.013431	0.142561	molecular_function
GO:0102117	gibberellin A9 carboxyl methyltransferase activity	1	138	5	51099	0.00724638	9.78493e-05	74.0565	BnaC08G0169400ZS	0.013431	0.142561	molecular_function
GO:0000249	C-22 sterol desaturase activity	1	138	5	51099	0.00724638	9.78493e-05	74.0565	BnaA05G0100300ZS	0.013431	0.142561	molecular_function
GO:0003689	DNA clamp loader activity	1	138	5	51099	0.00724638	9.78493e-05	74.0565	BnaC02G0108100ZS	0.013431	0.142561	molecular_function
GO:0000287	magnesium ion binding	5	138	534	51099	0.0362319	0.0104503	3.46707	BnaA05G0034900ZS;BnaC08G0213600ZS;BnaA02G0288300ZS;BnaC06G0455700ZS;BnaA10G0095200ZS	0.0152698	0.142561	molecular_function
GO:0047621	acylpyruvate hydrolase activity	1	138	6	51099	0.00724638	0.000117419	61.7138	BnaA01G0340400ZS	0.0160956	0.142561	molecular_function
GO:0008887	glycerate kinase activity	1	138	6	51099	0.00724638	0.000117419	61.7138	BnaC06G0457600ZS	0.0160956	0.142561	molecular_function
GO:0030627	pre-mRNA 5'-splice site binding	1	138	6	51099	0.00724638	0.000117419	61.7138	BnaC02G0349400ZS	0.0160956	0.142561	molecular_function
GO:0004109	coproporphyrinogen oxidase activity	1	138	7	51099	0.00724638	0.000136989	52.8975	Bnascaffold1706G0000700ZS	0.0187531	0.145336	molecular_function
GO:0030942	endoplasmic reticulum signal peptide binding	1	138	7	51099	0.00724638	0.000136989	52.8975	BnaC04G0595400ZS	0.0187531	0.145336	molecular_function
GO:0030366	molybdopterin synthase activity	1	138	7	51099	0.00724638	0.000136989	52.8975	BnaA04G0279000ZS	0.0187531	0.145336	molecular_function
GO:0045735	nutrient reservoir activity	3	138	212	51099	0.0217391	0.00414881	5.23985	BnaA01G0394400ZS;BnaC03G0685800ZS;BnaA01G0231500ZS	0.0200378	0.149081	molecular_function
GO:1990404	protein ADP-ribosylase activity	1	138	8	51099	0.00724638	0.000156559	46.2853	BnaA02G0253800ZS	0.0214035	0.153117	molecular_function
GO:0010341	gibberellin carboxyl-O-methyltransferase activity	1	138	9	51099	0.00724638	0.000176129	41.1425	BnaC08G0169400ZS	0.0240467	0.155094	molecular_function
GO:0015020	glucuronosyltransferase activity	2	138	92	51099	0.0144928	0.00180043	8.04962	BnaA04G0111900ZS;BnaC07G0477000ZS	0.0258712	0.155094	molecular_function
GO:0005547	phosphatidylinositol-3,4,5-trisphosphate binding	1	138	10	51099	0.00724638	0.000195699	37.0283	BnaA03G0457300ZS	0.0266829	0.155094	molecular_function
GO:0043325	phosphatidylinositol-3,4-bisphosphate binding	1	138	10	51099	0.00724638	0.000195699	37.0283	BnaA03G0457300ZS	0.0266829	0.155094	molecular_function
GO:0030371	translation repressor activity	1	138	10	51099	0.00724638	0.000195699	37.0283	BnaC06G0243400ZS	0.0266829	0.155094	molecular_function
GO:0004106	chorismate mutase activity	1	138	10	51099	0.00724638	0.000195699	37.0283	BnaC02G0042400ZS	0.0266829	0.155094	molecular_function
GO:0003862	3-isopropylmalate dehydrogenase activity	1	138	11	51099	0.00724638	0.000215268	33.6621	BnaC06G0455700ZS	0.029312	0.160354	molecular_function
GO:0051980	iron-nicotianamine transmembrane transporter activity	1	138	11	51099	0.00724638	0.000215268	33.6621	BnaA01G0137300ZS	0.029312	0.160354	molecular_function
GO:0016784	3-mercaptopyruvate sulfurtransferase activity	1	138	12	51099	0.00724638	0.000234838	30.8569	BnaC06G0448400ZS	0.031934	0.164552	molecular_function
GO:0001158	enhancer sequence-specific DNA binding	1	138	13	51099	0.00724638	0.000254408	28.4833	BnaC02G0075300ZS	0.034549	0.164552	molecular_function
GO:0016702	oxidoreductase activity, acting on single donors with incorporation of molecular oxygen, incorporation of two atoms of oxygen	1	138	13	51099	0.00724638	0.000254408	28.4833	BnaC07G0014800ZS	0.034549	0.164552	molecular_function
GO:0004629	phospholipase C activity	1	138	13	51099	0.00724638	0.000254408	28.4833	BnaC01G0506700ZS	0.034549	0.164552	molecular_function
GO:0003919	FMN adenylyltransferase activity	1	138	13	51099	0.00724638	0.000254408	28.4833	BnaC02G0010300ZS	0.034549	0.164552	molecular_function
GO:0046961	proton-transporting ATPase activity, rotational mechanism	2	138	111	51099	0.0144928	0.00217225	6.67176	BnaC03G0685800ZS;BnaA01G0231500ZS	0.0365053	0.164552	molecular_function
GO:0004749	ribose phosphate diphosphokinase activity	1	138	14	51099	0.00724638	0.000273978	26.4488	BnaA05G0034900ZS	0.037157	0.164552	molecular_function
GO:0004121	cystathionine beta-lyase activity	1	138	14	51099	0.00724638	0.000273978	26.4488	BnaA09G0525500ZS	0.037157	0.164552	molecular_function
GO:0016783	sulfurtransferase activity	1	138	15	51099	0.00724638	0.000293548	24.6855	BnaC06G0448400ZS	0.039758	0.171977	molecular_function
GO:1990259	histone-glutamine methyltransferase activity	1	138	16	51099	0.00724638	0.000313118	23.1427	BnaA02G0041000ZS	0.042352	0.175055	molecular_function
GO:0008649	rRNA methyltransferase activity	1	138	16	51099	0.00724638	0.000313118	23.1427	BnaA02G0041000ZS	0.042352	0.175055	molecular_function
GO:0050362	L-tryptophan:2-oxoglutarate aminotransferase activity	1	138	17	51099	0.00724638	0.000332688	21.7813	BnaC06G0457800ZS	0.0449391	0.18171	molecular_function
GO:0004028	3-chloroallyl aldehyde dehydrogenase activity	1	138	19	51099	0.00724638	0.000371827	19.4886	BnaC05G0304300ZS	0.0500925	0.198154	molecular_function
GO:0004742	dihydrolipoyllysine-residue acetyltransferase activity	1	138	20	51099	0.00724638	0.000391397	18.5141	BnaA09G0486300ZS	0.0526588	0.198154	molecular_function
GO:0010326	methionine-oxo-acid transaminase activity	1	138	20	51099	0.00724638	0.000391397	18.5141	BnaC06G0457800ZS	0.0526588	0.198154	molecular_function
GO:0050833	pyruvate transmembrane transporter activity	1	138	21	51099	0.00724638	0.000410967	17.6325	BnaA07G0139800ZS	0.0552182	0.198154	molecular_function
GO:0004792	thiosulfate sulfurtransferase activity	1	138	22	51099	0.00724638	0.000430537	16.831	BnaC06G0448400ZS	0.0577708	0.198154	molecular_function
GO:0052622	ATP dimethylallyltransferase activity	1	138	22	51099	0.00724638	0.000430537	16.831	BnaC02G0090600ZS	0.0577708	0.198154	molecular_function
GO:0052623	ADP dimethylallyltransferase activity	1	138	22	51099	0.00724638	0.000430537	16.831	BnaC02G0090600ZS	0.0577708	0.198154	molecular_function
GO:0005763	mitochondrial small ribosomal subunit	3	149	36	56777	0.0201342	0.00063406	31.7545	BnaA01G0176200ZS;BnaC06G0455400ZS;BnaA03G0377100ZS	0.000118673	0.0110366	cellular_component
GO:0005786	signal recognition particle, endoplasmic reticulum targeting	2	149	35	56777	0.0134228	0.000616447	21.7745	BnaC04G0595400ZS;BnaC02G0014400ZS	0.00384547	0.119209	cellular_component
GO:0000220	vacuolar proton-transporting V-type ATPase, V0 domain	2	149	35	56777	0.0134228	0.000616447	21.7745	BnaC03G0685800ZS;BnaA01G0231500ZS	0.00384547	0.119209	cellular_component
GO:0016471	vacuolar proton-transporting V-type ATPase complex	2	149	54	56777	0.0134228	0.000951089	14.1131	BnaC03G0685800ZS;BnaA01G0231500ZS	0.00895239	0.193476	cellular_component
GO:0005852	eukaryotic translation initiation factor 3 complex	2	149	61	56777	0.0134228	0.00107438	12.4936	BnaC06G0243400ZS;BnaA06G0326000ZS	0.0113125	0.193476	cellular_component
GO:0008290	F-actin capping protein complex	1	149	6	56777	0.00671141	0.000105677	63.5089	BnaC01G0475500ZS	0.0156436	0.193476	cellular_component
GO:0000325	plant-type vacuole	3	149	213	56777	0.0201342	0.00375152	5.36695	BnaA01G0364200ZS;BnaC03G0685800ZS;BnaA01G0231500ZS	0.018847	0.193476	cellular_component
GO:0016282	eukaryotic 43S preinitiation complex	2	149	80	56777	0.0134228	0.00140902	9.52634	BnaC06G0243400ZS;BnaA06G0326000ZS	0.018912	0.193476	cellular_component
GO:0005685	U1 snRNP	2	149	82	56777	0.0134228	0.00144425	9.29399	BnaC02G0080800ZS;BnaC02G0349400ZS	0.0198081	0.193476	cellular_component
GO:0019008	molybdopterin synthase complex	1	149	8	56777	0.00671141	0.000140902	47.6317	BnaA04G0279000ZS	0.0208039	0.193476	cellular_component
GO:0009941	chloroplast envelope	10	149	1829	56777	0.0671141	0.0322137	2.0834	BnaC07G0108200ZS;BnaC02G0445600ZS;BnaA07G0139800ZS;BnaC05G0288600ZS;BnaC02G0014200ZS;BnaC06G0457600ZS;BnaC02G0075500ZS;BnaC03G0685800ZS;BnaA01G0231500ZS;BnaC02G0056100ZS	0.0229037	0.19364	cellular_component
GO:0033290	eukaryotic 48S preinitiation complex	2	149	97	56777	0.0134228	0.00170844	7.85678	BnaC06G0243400ZS;BnaA06G0326000ZS	0.027073	0.19762	cellular_component
GO:0045254	pyruvate dehydrogenase complex	1	149	11	56777	0.00671141	0.00019374	34.6412	BnaA09G0486300ZS	0.028494	0.19762	cellular_component
GO:0017053	transcriptional repressor complex	1	149	12	56777	0.00671141	0.000211353	31.7545	BnaA01G0398400ZS	0.031044	0.19762	cellular_component
GO:0009570	chloroplast stroma	11	149	2217	56777	0.0738255	0.0390475	1.89066	BnaC07G0108200ZS;BnaA02G0231600ZS;BnaC02G0014400ZS;Bnascaffold1706G0000700ZS;BnaC02G0445600ZS;BnaA09G0525500ZS;BnaC06G0455600ZS;BnaC05G0288600ZS;BnaC09G0203200ZS;BnaA10G0095200ZS;BnaC06G0457600ZS	0.0323784	0.19762	cellular_component
GO:0043657	host cell	1	149	14	56777	0.00671141	0.000246579	27.2181	BnaA03G0457300ZS	0.0361241	0.19762	cellular_component
GO:0002189	ribose phosphate diphosphokinase complex	1	149	14	56777	0.00671141	0.000246579	27.2181	BnaA05G0034900ZS	0.0361241	0.19762	cellular_component
GO:0071004	U2-type prespliceosome	2	149	120	56777	0.0134228	0.00211353	6.35089	BnaC02G0080800ZS;BnaC02G0349400ZS	0.0399341	0.206326	cellular_component
GO:0031897	Tic complex	1	149	18	56777	0.00671141	0.00031703	21.1696	BnaC02G0075500ZS	0.0462051	0.21351	cellular_component
GO:0009705	plant-type vacuole membrane	4	149	516	56777	0.0268456	0.00908819	2.9539	BnaA05G0419100ZS;BnaA04G0236200ZS;BnaC03G0685800ZS;BnaA01G0231500ZS	0.047656	0.21351	cellular_component
GO:0031969	chloroplast membrane	4	149	518	56777	0.0268456	0.00912341	2.9425	BnaA07G0139800ZS;BnaA09G0008900ZS;BnaC02G0014200ZS;BnaC06G0194400ZS	0.048212	0.21351	cellular_component
GO:0031597	cytosolic proteasome complex	1	149	22	56777	0.00671141	0.000387481	17.3206	BnaC06G0243400ZS	0.0561814	0.237187	cellular_component
GO:0030479	actin cortical patch	1	149	23	56777	0.00671141	0.000405094	16.5676	BnaC01G0475500ZS	0.0586592	0.237187	cellular_component
GO:0006032	chitin catabolic process	4	139	65	51854	0.028777	0.00125352	22.9569	BnaA05G0092600ZS;BnaC03G0393700ZS;BnaA03G0212100ZS;BnaC03G0250400ZS	2.94829e-05	0.0056749	biological_process
GO:0016998	cell wall macromolecule catabolic process	4	139	69	51854	0.028777	0.00133066	21.6261	BnaA05G0092600ZS;BnaC03G0393700ZS;BnaA03G0212100ZS;BnaC03G0250400ZS	3.73349e-05	0.0056749	biological_process
GO:0000272	polysaccharide catabolic process	4	139	86	51854	0.028777	0.0016585	17.3512	BnaA05G0092600ZS;BnaC03G0393700ZS;BnaA03G0212100ZS;BnaC03G0250400ZS	8.8532e-05	0.00897124	biological_process
GO:0009854	oxidative photosynthetic carbon pathway	3	139	52	51854	0.0215827	0.00100282	21.5221	BnaC02G0384400ZS;BnaA09G0421100ZS;BnaC06G0457600ZS	0.000378355	0.028755	biological_process
GO:0010231	maintenance of seed dormancy	2	139	14	51854	0.0143885	0.000269989	53.2929	BnaC01G0484300ZS;BnaA01G0393700ZS	0.000635626	0.0386461	biological_process
GO:0032119	sequestering of zinc ion	2	139	21	51854	0.0143885	0.000404983	35.5286	BnaC03G0685800ZS;BnaA01G0231500ZS	0.00144889	0.055058	biological_process
GO:0043181	vacuolar sequestering	2	139	21	51854	0.0143885	0.000404983	35.5286	BnaC03G0685800ZS;BnaA01G0231500ZS	0.00144889	0.055058	biological_process
GO:0070072	vacuolar proton-transporting V-type ATPase complex assembly	2	139	21	51854	0.0143885	0.000404983	35.5286	BnaC03G0685800ZS;BnaA01G0231500ZS	0.00144889	0.055058	biological_process
GO:0000003	reproduction	2	139	30	51854	0.0143885	0.000578547	24.87	BnaC02G0108100ZS;BnaA01G0398400ZS	0.00295426	0.0997883	biological_process
GO:0050665	hydrogen peroxide biosynthetic process	2	139	32	51854	0.0143885	0.000617117	23.3156	BnaC02G0384400ZS;BnaA09G0421100ZS	0.00335675	0.102045	biological_process
GO:0000395	mRNA 5'-splice site recognition	2	139	51	51854	0.0143885	0.000983531	14.6294	BnaC02G0080800ZS;BnaC02G0349400ZS	0.00834676	0.157885	biological_process
GO:0007035	vacuolar acidification	2	139	59	51854	0.0143885	0.00113781	12.6458	BnaC03G0685800ZS;BnaA01G0231500ZS	0.0110459	0.157885	biological_process
GO:0006614	SRP-dependent cotranslational protein targeting to membrane	2	139	62	51854	0.0143885	0.00119566	12.0339	BnaC04G0595400ZS;BnaC02G0014400ZS	0.0121443	0.157885	biological_process
GO:0010078	maintenance of root meristem identity	2	139	65	51854	0.0143885	0.00125352	11.4785	BnaC01G0484300ZS;BnaA01G0393700ZS	0.0132885	0.157885	biological_process
GO:0034614	cellular response to reactive oxygen species	1	139	5	51854	0.00719424	9.64246e-05	74.6101	BnaC07G0014800ZS	0.0133319	0.157885	biological_process
GO:0015991	ATP hydrolysis coupled proton transport	3	139	187	51854	0.0215827	0.00360628	5.98477	BnaC08G0213600ZS;BnaC03G0685800ZS;BnaA01G0231500ZS	0.0141269	0.157885	biological_process
GO:0046444	FMN metabolic process	1	139	6	51854	0.00719424	0.000115709	62.1751	BnaC02G0010300ZS	0.015977	0.157885	biological_process
GO:0019279	L-methionine biosynthetic process from L-homoserine via cystathionine	1	139	6	51854	0.00719424	0.000115709	62.1751	BnaA09G0525500ZS	0.015977	0.157885	biological_process
GO:0019353	protoporphyrinogen IX biosynthetic process from glutamate	1	139	7	51854	0.00719424	0.000134994	53.2929	Bnascaffold1706G0000700ZS	0.0186151	0.157885	biological_process
GO:0001561	fatty acid alpha-oxidation	1	139	7	51854	0.00719424	0.000134994	53.2929	BnaC07G0014800ZS	0.0186151	0.157885	biological_process
GO:0044090	positive regulation of vacuole organization	1	139	7	51854	0.00719424	0.000134994	53.2929	BnaC01G0241500ZS	0.0186151	0.157885	biological_process
GO:0032324	molybdopterin cofactor biosynthetic process	1	139	7	51854	0.00719424	0.000134994	53.2929	BnaA04G0279000ZS	0.0186151	0.157885	biological_process
GO:0015865	purine nucleotide transport	1	139	7	51854	0.00719424	0.000134994	53.2929	BnaC02G0056100ZS	0.0186151	0.157885	biological_process
GO:0006848	pyruvate transport	1	139	7	51854	0.00719424	0.000134994	53.2929	BnaA07G0139800ZS	0.0186151	0.157885	biological_process
GO:0045037	protein import into chloroplast stroma	2	139	79	51854	0.0143885	0.00152351	9.44431	BnaC02G0445600ZS;BnaC02G0075500ZS	0.0192106	0.157885	biological_process
GO:0001732	formation of cytoplasmic translation initiation complex	2	139	80	51854	0.0143885	0.00154279	9.32626	BnaC06G0243400ZS;BnaA06G0326000ZS	0.0196691	0.157885	biological_process
GO:0010492	maintenance of shoot apical meristem identity	2	139	81	51854	0.0143885	0.00156208	9.21112	BnaC01G0484300ZS;BnaA01G0393700ZS	0.0201321	0.157885	biological_process
GO:0051016	barbed-end actin filament capping	1	139	8	51854	0.00719424	0.000154279	46.6313	BnaC01G0475500ZS	0.0212461	0.157885	biological_process
GO:0071266	'de novo' L-methionine biosynthetic process	1	139	8	51854	0.00719424	0.000154279	46.6313	BnaA09G0525500ZS	0.0212461	0.157885	biological_process
GO:0071275	cellular response to aluminum ion	1	139	8	51854	0.00719424	0.000154279	46.6313	BnaA09G0545600ZS	0.0212461	0.157885	biological_process
GO:0019346	transsulfuration	1	139	8	51854	0.00719424	0.000154279	46.6313	BnaA09G0525500ZS	0.0212461	0.157885	biological_process
GO:0019343	cysteine biosynthetic process via cystathionine	1	139	8	51854	0.00719424	0.000154279	46.6313	BnaA09G0525500ZS	0.0212461	0.157885	biological_process
GO:0070212	protein poly-ADP-ribosylation	1	139	8	51854	0.00719424	0.000154279	46.6313	BnaA02G0253800ZS	0.0212461	0.157885	biological_process
GO:0009072	aromatic amino acid family metabolic process	1	139	9	51854	0.00719424	0.000173564	41.45	BnaC06G0457800ZS	0.0238702	0.157885	biological_process
GO:0006747	FAD biosynthetic process	1	139	9	51854	0.00719424	0.000173564	41.45	BnaC02G0010300ZS	0.0238702	0.157885	biological_process
GO:0009557	antipodal cell differentiation	1	139	9	51854	0.00719424	0.000173564	41.45	BnaC05G0528300ZS	0.0238702	0.157885	biological_process
GO:0070208	protein heterotrimerization	1	139	9	51854	0.00719424	0.000173564	41.45	BnaC02G0014400ZS	0.0238702	0.157885	biological_process
GO:0006568	tryptophan metabolic process	1	139	9	51854	0.00719424	0.000173564	41.45	BnaC06G0457800ZS	0.0238702	0.157885	biological_process
GO:1901997	negative regulation of indoleacetic acid biosynthetic process via tryptophan	1	139	9	51854	0.00719424	0.000173564	41.45	BnaC06G0457800ZS	0.0238702	0.157885	biological_process
GO:0000454	snoRNA guided rRNA pseudouridine synthesis	1	139	9	51854	0.00719424	0.000173564	41.45	BnaC02G0086100ZS	0.0238702	0.157885	biological_process
GO:0006570	tyrosine metabolic process	1	139	9	51854	0.00719424	0.000173564	41.45	BnaC06G0457800ZS	0.0238702	0.157885	biological_process
GO:0070536	protein K63-linked deubiquitination	1	139	9	51854	0.00719424	0.000173564	41.45	BnaC01G0241500ZS	0.0238702	0.157885	biological_process
GO:0006558	L-phenylalanine metabolic process	1	139	9	51854	0.00719424	0.000173564	41.45	BnaC06G0457800ZS	0.0238702	0.157885	biological_process
GO:0010350	cellular response to magnesium starvation	1	139	10	51854	0.00719424	0.000192849	37.305	BnaA03G0457300ZS	0.0264873	0.157885	biological_process
GO:0071286	cellular response to magnesium ion	1	139	10	51854	0.00719424	0.000192849	37.305	BnaA03G0457300ZS	0.0264873	0.157885	biological_process
GO:0036205	histone catabolic process	1	139	10	51854	0.00719424	0.000192849	37.305	BnaA09G0015600ZS	0.0264873	0.157885	biological_process
GO:0072709	cellular response to sorbitol	1	139	10	51854	0.00719424	0.000192849	37.305	BnaA03G0457300ZS	0.0264873	0.157885	biological_process
GO:0075733	intracellular transport of virus	1	139	10	51854	0.00719424	0.000192849	37.305	BnaA03G0457300ZS	0.0264873	0.157885	biological_process
GO:0010157	response to chlorate	1	139	10	51854	0.00719424	0.000192849	37.305	BnaC02G0445600ZS	0.0264873	0.157885	biological_process
GO:0035874	cellular response to copper ion starvation	1	139	10	51854	0.00719424	0.000192849	37.305	BnaC02G0089900ZS	0.0264873	0.157885	biological_process
GO:0071325	cellular response to mannitol stimulus	1	139	10	51854	0.00719424	0.000192849	37.305	BnaA03G0457300ZS	0.0264873	0.157885	biological_process
GO:0006569	tryptophan catabolic process	1	139	11	51854	0.00719424	0.000212134	33.9137	BnaC06G0457800ZS	0.0290974	0.163807	biological_process
GO:1902609	(R)-2-hydroxy-alpha-linolenic acid biosynthetic process	1	139	11	51854	0.00719424	0.000212134	33.9137	BnaC07G0014800ZS	0.0290974	0.163807	biological_process
GO:0031115	negative regulation of microtubule polymerization	1	139	11	51854	0.00719424	0.000212134	33.9137	BnaA03G0457300ZS	0.0290974	0.163807	biological_process
GO:0006629	lipid metabolic process	3	139	250	51854	0.0215827	0.00482123	4.4766	BnaA02G0128000ZS;BnaA10G0095200ZS;BnaC07G0014800ZS	0.0300375	0.165992	biological_process
GO:0051570	regulation of histone H3-K9 methylation	1	139	12	51854	0.00719424	0.000231419	31.0875	BnaC02G0108100ZS	0.0317005	0.165992	biological_process
GO:0034470	ncRNA processing	1	139	12	51854	0.00719424	0.000231419	31.0875	BnaC01G0066600ZS	0.0317005	0.165992	biological_process
GO:0006376	mRNA splice site selection	1	139	13	51854	0.00719424	0.000250704	28.6962	BnaC02G0080800ZS	0.0342967	0.165992	biological_process
GO:0031117	positive regulation of microtubule depolymerization	1	139	13	51854	0.00719424	0.000250704	28.6962	BnaA03G0457300ZS	0.0342967	0.165992	biological_process
GO:0030148	sphingolipid biosynthetic process	2	139	111	51854	0.0143885	0.00214063	6.72163	BnaA04G0000100ZS;BnaC04G0557500ZS	0.0360174	0.165992	biological_process
GO:0048316	seed development	3	139	269	51854	0.0215827	0.00518764	4.16041	BnaC04G0568000ZS;BnaA01G0137300ZS;BnaA10G0095200ZS	0.0361195	0.165992	biological_process
GO:0016574	histone ubiquitination	1	139	14	51854	0.00719424	0.000269989	26.6465	BnaA09G0015600ZS	0.0368861	0.165992	biological_process
GO:0009165	nucleotide biosynthetic process	1	139	14	51854	0.00719424	0.000269989	26.6465	BnaA05G0034900ZS	0.0368861	0.165992	biological_process
GO:0006015	5-phosphoribose 1-diphosphate biosynthetic process	1	139	14	51854	0.00719424	0.000269989	26.6465	BnaA05G0034900ZS	0.0368861	0.165992	biological_process
GO:0009560	embryo sac egg cell differentiation	1	139	14	51854	0.00719424	0.000269989	26.6465	BnaC05G0528300ZS	0.0368861	0.165992	biological_process
GO:0098712	L-glutamate import across plasma membrane	1	139	15	51854	0.00719424	0.000289274	24.87	BnaC04G0568000ZS	0.0394685	0.165992	biological_process
GO:0035304	regulation of protein dephosphorylation	1	139	15	51854	0.00719424	0.000289274	24.87	BnaC07G0160100ZS	0.0394685	0.165992	biological_process
GO:0015986	ATP synthesis coupled proton transport	2	139	120	51854	0.0143885	0.00231419	6.21751	BnaC03G0685800ZS;BnaA01G0231500ZS	0.0414761	0.165992	biological_process
GO:0000462	maturation of SSU-rRNA from tricistronic rRNA transcript (SSU-rRNA, 5.8S rRNA, LSU-rRNA)	2	139	120	51854	0.0143885	0.00231419	6.21751	BnaA03G0088800ZS;BnaA02G0084900ZS	0.0414761	0.165992	biological_process
GO:0000972	transcription-dependent tethering of RNA polymerase II gene DNA at nuclear periphery	1	139	16	51854	0.00719424	0.000308559	23.3156	BnaC06G0455000ZS	0.042044	0.165992	biological_process
GO:0051511	negative regulation of unidimensional cell growth	1	139	16	51854	0.00719424	0.000308559	23.3156	BnaA03G0457300ZS	0.042044	0.165992	biological_process
GO:0009062	fatty acid catabolic process	1	139	16	51854	0.00719424	0.000308559	23.3156	BnaC09G0218100ZS	0.042044	0.165992	biological_process
GO:1990258	histone glutamine methylation	1	139	16	51854	0.00719424	0.000308559	23.3156	BnaA02G0041000ZS	0.042044	0.165992	biological_process
GO:0071280	cellular response to copper ion	1	139	16	51854	0.00719424	0.000308559	23.3156	BnaA03G0457300ZS	0.042044	0.165992	biological_process
GO:0006499	N-terminal protein myristoylation	1	139	16	51854	0.00719424	0.000308559	23.3156	BnaA03G0457300ZS	0.042044	0.165992	biological_process
GO:0000494	box C/D snoRNA 3'-end processing	1	139	16	51854	0.00719424	0.000308559	23.3156	BnaA02G0041000ZS	0.042044	0.165992	biological_process
GO:0035865	cellular response to potassium ion	1	139	16	51854	0.00719424	0.000308559	23.3156	BnaA03G0457300ZS	0.042044	0.165992	biological_process
GO:0016106	sesquiterpenoid biosynthetic process	1	139	17	51854	0.00719424	0.000327844	21.9441	BnaA02G0288300ZS	0.0446127	0.167976	biological_process
GO:0003006	developmental process involved in reproduction	1	139	17	51854	0.00719424	0.000327844	21.9441	BnaA01G0137300ZS	0.0446127	0.167976	biological_process
GO:0000028	ribosomal small subunit assembly	2	139	127	51854	0.0143885	0.00244918	5.87481	BnaC09G0346400ZS;BnaA03G0377100ZS	0.0459221	0.167976	biological_process
GO:0010155	regulation of proton transport	1	139	18	51854	0.00719424	0.000347128	20.725	BnaA08G0166700ZS	0.0471746	0.167976	biological_process
GO:0046417	chorismate metabolic process	1	139	18	51854	0.00719424	0.000347128	20.725	BnaC02G0042400ZS	0.0471746	0.167976	biological_process
GO:0051592	response to calcium ion	1	139	18	51854	0.00719424	0.000347128	20.725	BnaA03G0457300ZS	0.0471746	0.167976	biological_process
GO:0055085	transmembrane transport	3	139	301	51854	0.0215827	0.00580476	3.71811	BnaA05G0066800ZS;BnaA01G0364200ZS;BnaA10G0180700ZS	0.0476766	0.167976	biological_process
GO:0042742	defense response to bacterium	7	139	1233	51854	0.0503597	0.0237783	2.11789	BnaA03G0457300ZS;BnaA09G0421100ZS;BnaC04G0427100ZS;BnaA04G0000100ZS;BnaC06G0455600ZS;BnaC02G0384400ZS;BnaC07G0014800ZS	0.0489251	0.167976	biological_process
GO:0006081	cellular aldehyde metabolic process	1	139	19	51854	0.00719424	0.000366413	19.6342	BnaC05G0304300ZS	0.0497296	0.167976	biological_process
GO:0006013	mannose metabolic process	1	139	19	51854	0.00719424	0.000366413	19.6342	BnaA09G0101600ZS	0.0497296	0.167976	biological_process
GO:0007127	meiosis I	1	139	19	51854	0.00719424	0.000366413	19.6342	BnaA09G0015600ZS	0.0497296	0.167976	biological_process
GO:0006555	methionine metabolic process	1	139	19	51854	0.00719424	0.000366413	19.6342	BnaC06G0457800ZS	0.0497296	0.167976	biological_process
GO:0000394	RNA splicing, via endonucleolytic cleavage and ligation	1	139	19	51854	0.00719424	0.000366413	19.6342	BnaA03G0586200ZS	0.0497296	0.167976	biological_process
GO:0009414	response to water deprivation	7	139	1243	51854	0.0503597	0.0239711	2.10085	BnaA01G0393700ZS;BnaA09G0717300ZS;BnaA03G0457300ZS;BnaC02G0445600ZS;BnaA04G0000100ZS;BnaC01G0484300ZS;BnaA01G0192300ZS	0.0506788	0.169301	biological_process
GO:0009395	phospholipid catabolic process	1	139	20	51854	0.00719424	0.000385698	18.6525	BnaC01G0506700ZS	0.0522778	0.171811	biological_process
GO:0006413	translational initiation	2	139	137	51854	0.0143885	0.00264203	5.44599	BnaC06G0243400ZS;BnaA06G0326000ZS	0.0525607	0.171811	biological_process
GO:0071108	protein K48-linked deubiquitination	1	139	21	51854	0.00719424	0.000404983	17.7643	BnaC01G0241500ZS	0.0548193	0.177288	biological_process
GO:0033320	UDP-D-xylose biosynthetic process	1	139	22	51854	0.00719424	0.000424268	16.9568	BnaA09G0497000ZS	0.057354	0.183533	biological_process
GO:0071472	cellular response to salt stress	2	139	145	51854	0.0143885	0.00279631	5.14552	BnaC01G0483800ZS;BnaA03G0457300ZS	0.0581015	0.183988	biological_process
GO:0046244	salicylic acid catabolic process	1	139	23	51854	0.00719424	0.000443553	16.2196	BnaA04G0235900ZS	0.0598819	0.185441	biological_process
GO:0009660	amyloplast organization	1	139	23	51854	0.00719424	0.000443553	16.2196	BnaA04G0236200ZS	0.0598819	0.185441	biological_process
HNLN/CK-specific
GO:0052862	glucan endo-1,4-beta-glucanase activity, C-3 substituted reducing group	2	293	5	51099	0.00682594	9.78493e-05	69.7597	BnaC02G0071500ZS;BnaA02G0061700ZS	0.000323952	0.0477829	molecular_function
GO:0052861	glucan endo-1,3-beta-glucanase activity, C-3 substituted reducing group	2	293	5	51099	0.00682594	9.78493e-05	69.7597	BnaC02G0071500ZS;BnaA02G0061700ZS	0.000323952	0.0477829	molecular_function
GO:0009975	cyclase activity	3	293	49	51099	0.0102389	0.000958923	10.6775	BnaA09G0202000ZS;BnaA01G0353000ZS;BnaA10G0108700ZS	0.00282893	0.269849	molecular_function
GO:0000287	magnesium ion binding	9	293	534	51099	0.0307167	0.0104503	2.93931	BnaA09G0202000ZS;BnaC02G0072000ZS;BnaA01G0353000ZS;BnaA10G0108700ZS;BnaA03G0374700ZS;BnaC01G0214600ZS;BnaA02G0052200ZS;BnaA03G0544400ZS;BnaC04G0351400ZS	0.00398159	0.269849	molecular_function
GO:0004601	peroxidase activity	7	293	355	51099	0.0238908	0.0069473	3.43886	BnaC02G0083600ZS;BnaA02G0052100ZS;BnaA02G0231400ZS;BnaA08G0087500ZS;BnaC02G0110700ZS;BnaC06G0097600ZS;BnaC02G0067200ZS	0.00465865	0.269849	molecular_function
GO:0004826	phenylalanine-tRNA ligase activity	2	293	20	51099	0.00682594	0.000391397	17.4399	BnaC02G0072000ZS;BnaC09G0383400ZS	0.00581526	0.269849	molecular_function
GO:0047627	adenylylsulfatase activity	2	293	21	51099	0.00682594	0.000410967	16.6095	BnaC08G0363600ZS;BnaA09G0049600ZS	0.00640319	0.269849	molecular_function
GO:0020037	heme binding	13	293	1091	51099	0.0443686	0.0213507	2.07809	BnaC02G0083600ZS;BnaA02G0052100ZS;BnaC04G0533600ZS;BnaA04G0165700ZS;BnaA08G0087500ZS;BnaC02G0110700ZS;BnaC03G0657700ZS;BnaC03G0762300ZS;BnaA03G0456300ZS;BnaC08G0260800ZS;BnaC03G0579900ZS;BnaA06G0334500ZS;BnaC02G0067200ZS	0.0109998	0.327871	molecular_function
GO:0010333	terpene synthase activity	3	293	80	51099	0.0102389	0.00156559	6.53997	BnaA09G0202000ZS;BnaA01G0353000ZS;BnaA10G0108700ZS	0.0110776	0.327871	molecular_function
GO:0045330	aspartyl esterase activity	5	293	250	51099	0.0170648	0.00489246	3.48799	BnaC05G0203500ZS;BnaA09G0454900ZS;BnaC02G0037100ZS;BnaA10G0247600ZS;BnaC02G0096500ZS	0.0150483	0.327871	molecular_function
GO:0003955	NAD(P)H dehydrogenase (quinone) activity	2	293	34	51099	0.00682594	0.000665375	10.2588	BnaA01G0020500ZS;BnaA02G0346800ZS	0.0162898	0.327871	molecular_function
GO:0009678	hydrogen-translocating pyrophosphatase activity	2	293	36	51099	0.00682594	0.000704515	9.68885	BnaA07G0378700ZS;BnaC03G0314100ZS	0.0181568	0.327871	molecular_function
GO:0030599	pectinesterase activity	5	293	269	51099	0.0170648	0.00526429	3.24162	BnaC05G0203500ZS;BnaA09G0454900ZS;BnaC02G0037100ZS;BnaA10G0247600ZS;BnaC02G0096500ZS	0.0199661	0.327871	molecular_function
GO:0015086	cadmium ion transmembrane transporter activity	2	293	40	51099	0.00682594	0.000782794	8.71997	BnaC01G0085900ZS;BnaA07G0228600ZS	0.022146	0.327871	molecular_function
GO:0004084	branched-chain-amino-acid transaminase activity	2	293	40	51099	0.00682594	0.000782794	8.71997	BnaC03G0438900ZS;BnaA08G0027900ZS	0.022146	0.327871	molecular_function
GO:0004048	anthranilate phosphoribosyltransferase activity	1	293	5	51099	0.00341297	9.78493e-05	34.8799	BnaC02G0085500ZS	0.028344	0.327871	molecular_function
GO:0004451	isocitrate lyase activity	1	293	5	51099	0.00341297	9.78493e-05	34.8799	BnaC03G0450500ZS	0.028344	0.327871	molecular_function
GO:0000249	C-22 sterol desaturase activity	1	293	5	51099	0.00341297	9.78493e-05	34.8799	BnaC04G0533600ZS	0.028344	0.327871	molecular_function
GO:0050285	sinapine esterase activity	1	293	5	51099	0.00341297	9.78493e-05	34.8799	BnaA07G0093300ZS	0.028344	0.327871	molecular_function
GO:0008234	cysteine-type peptidase activity	2	293	48	51099	0.00682594	0.000939353	7.26664	BnaA09G0438800ZS;BnaC04G0531100ZS	0.031085	0.327871	molecular_function
GO:0004572	mannosyl-oligosaccharide 1,3-1,6-alpha-mannosidase activity	1	293	6	51099	0.00341297	0.000117419	29.0666	BnaC02G0065900ZS	0.033916	0.327871	molecular_function
GO:1990482	sphingolipid alpha-glucuronosyltransferase activity	1	293	6	51099	0.00341297	0.000117419	29.0666	BnaC02G0088000ZS	0.033916	0.327871	molecular_function
GO:0052906	tRNA (guanine(37)-N(1))-methyltransferase activity	1	293	6	51099	0.00341297	0.000117419	29.0666	BnaA08G0238900ZS	0.033916	0.327871	molecular_function
GO:0035064	methylated histone binding	3	293	127	51099	0.0102389	0.00248537	4.11967	BnaC02G0051600ZS;BnaC05G0117300ZS;BnaC09G0533600ZS	0.0369934	0.327871	molecular_function
GO:0030246	carbohydrate binding	6	293	426	51099	0.0204778	0.00833676	2.45633	BnaC02G0434700ZS;BnaA01G0349400ZS;BnaA06G0014300ZS;BnaC01G0444900ZS;BnaA01G0105800ZS;BnaC02G0065900ZS	0.0371687	0.327871	molecular_function
GO:0015098	molybdate ion transmembrane transporter activity	1	293	7	51099	0.00341297	0.000136989	24.9142	BnaA07G0389900ZS	0.0394562	0.327871	molecular_function
GO:1990189	peptide-serine-N-acetyltransferase activity	1	293	7	51099	0.00341297	0.000136989	24.9142	BnaC02G0058500ZS	0.0394562	0.327871	molecular_function
GO:0046027	phospholipid:diacylglycerol acyltransferase activity	1	293	7	51099	0.00341297	0.000136989	24.9142	BnaC02G0057200ZS	0.0394562	0.327871	molecular_function
GO:0008936	nicotinamidase activity	1	293	7	51099	0.00341297	0.000136989	24.9142	BnaC02G0018300ZS	0.0394562	0.327871	molecular_function
GO:0008276	protein methyltransferase activity	1	293	7	51099	0.00341297	0.000136989	24.9142	BnaC01G0449700ZS	0.0394562	0.327871	molecular_function
GO:0008353	RNA polymerase II CTD heptapeptide repeat kinase activity	2	293	56	51099	0.00682594	0.00109591	6.22855	BnaA06G0036900ZS;BnaC02G0401100ZS	0.041196	0.327871	molecular_function
GO:0003993	acid phosphatase activity	3	293	133	51099	0.0102389	0.00260279	3.93382	BnaC03G0779400ZS;BnaA01G0222700ZS;BnaC02G0444600ZS	0.0414979	0.327871	molecular_function
GO:0048039	ubiquinone binding	1	293	8	51099	0.00341297	0.000156559	21.7999	BnaC01G0106400ZS	0.0449646	0.327871	molecular_function
GO:0050408	[pyruvate kinase]-phosphatase activity	1	293	8	51099	0.00341297	0.000156559	21.7999	BnaC02G0093100ZS	0.0449646	0.327871	molecular_function
GO:0004614	phosphoglucomutase activity	1	293	8	51099	0.00341297	0.000156559	21.7999	BnaC01G0214600ZS	0.0449646	0.327871	molecular_function
GO:0008800	beta-lactamase activity	1	293	8	51099	0.00341297	0.000156559	21.7999	BnaC04G0594100ZS	0.0449646	0.327871	molecular_function
GO:0016768	spermine synthase activity	1	293	8	51099	0.00341297	0.000156559	21.7999	BnaA10G0179500ZS	0.0449646	0.327871	molecular_function
GO:0061575	cyclin-dependent protein serine/threonine kinase activator activity	1	293	8	51099	0.00341297	0.000156559	21.7999	BnaC07G0500300ZS	0.0449646	0.327871	molecular_function
GO:0030955	potassium ion binding	2	293	61	51099	0.00682594	0.00119376	5.71801	BnaA03G0374700ZS;BnaA03G0544400ZS	0.0480556	0.327871	molecular_function
GO:0004743	pyruvate kinase activity	2	293	61	51099	0.00682594	0.00119376	5.71801	BnaA03G0374700ZS;BnaA03G0544400ZS	0.0480556	0.327871	molecular_function
GO:0004867	serine-type endopeptidase inhibitor activity	2	293	62	51099	0.00682594	0.00121333	5.62578	BnaA04G0226500ZS;BnaA06G0441300ZS	0.0494742	0.327871	molecular_function
GO:0015116	sulfate transmembrane transporter activity	2	293	62	51099	0.00682594	0.00121333	5.62578	BnaC02G0179800ZS;BnaC08G0246700ZS	0.0494742	0.327871	molecular_function
GO:0051903	S-(hydroxymethyl)glutathione dehydrogenase activity	1	293	9	51099	0.00341297	0.000176129	19.3777	BnaC04G0301600ZS	0.0504416	0.327871	molecular_function
GO:0019239	deaminase activity	1	293	9	51099	0.00341297	0.000176129	19.3777	BnaA07G0190000ZS	0.0504416	0.327871	molecular_function
GO:0046910	pectinesterase inhibitor activity	4	293	243	51099	0.0136519	0.00475547	2.87077	BnaA09G0454900ZS;BnaC02G0037100ZS;BnaA10G0247600ZS;BnaC05G0203500ZS	0.0520335	0.327871	molecular_function
GO:0009019	tRNA (guanine-N1-)-methyltransferase activity	1	293	10	51099	0.00341297	0.000195699	17.4399	BnaA08G0238900ZS	0.0558873	0.327871	molecular_function
GO:0017111	nucleoside-triphosphatase activity	1	293	10	51099	0.00341297	0.000195699	17.4399	BnaC03G0778100ZS	0.0558873	0.327871	molecular_function
GO:0004551	nucleotide diphosphatase activity	1	293	10	51099	0.00341297	0.000195699	17.4399	BnaC03G0778100ZS	0.0558873	0.327871	molecular_function
GO:0016759	cellulose synthase activity	2	293	69	51099	0.00682594	0.00135032	5.05505	BnaC08G0078300ZS;BnaA03G0037800ZS	0.0598132	0.327871	molecular_function
GO:0005618	cell wall	24	303	1986	56777	0.0792079	0.034979	2.26445	BnaC02G0083600ZS;BnaC02G0071500ZS;BnaC01G0444900ZS;BnaC05G0203500ZS;BnaA02G0061700ZS;BnaC08G0260800ZS;BnaC02G0069000ZS;BnaA01G0186700ZS;BnaC03G0376500ZS;BnaC06G0097600ZS;BnaC02G0037100ZS;BnaA10G0247600ZS;BnaC08G0353800ZS;BnaA01G0349400ZS;BnaA03G0114000ZS;BnaC03G0491800ZS;BnaC07G0495600ZS;BnaA01G0337800ZS;BnaA06G0261400ZS;BnaA09G0454900ZS;BnaA03G0517000ZS;BnaC09G0212500ZS;BnaC09G0210700ZS;BnaC02G0…	0.000195277	0.0263624	cellular_component
GO:0005777	peroxisome	11	303	634	56777	0.0363036	0.0111665	3.25112	BnaC05G0460800ZS;BnaC08G0225100ZS;BnaC03G0435100ZS;BnaA05G0033900ZS;BnaA09G0198300ZS;BnaC04G0185200ZS;BnaC02G0073500ZS;BnaC08G0363600ZS;BnaA05G0409000ZS;BnaC08G0260800ZS;BnaA09G0049600ZS	0.000683369	0.0461274	cellular_component
GO:0048046	apoplast	21	303	1885	56777	0.0693069	0.0332001	2.08755	BnaC01G0444900ZS;BnaC04G0351400ZS;BnaA03G0573400ZS;BnaC08G0260800ZS;BnaC04G0171500ZS;BnaC08G0064200ZS;BnaC06G0097600ZS;BnaC01G0214600ZS;BnaC08G0353800ZS;BnaC05G0460800ZS;BnaA01G0349400ZS;BnaA03G0114000ZS;BnaC07G0495600ZS;BnaC03G0007400ZS;BnaA04G0226500ZS;BnaA06G0014300ZS;BnaC05G0549700ZS;BnaA03G0517000ZS;BnaA05G0409000ZS;BnaA06G0080500ZS;BnaC09G0210700ZS	0.00134944	0.060725	cellular_component
GO:0009505	plant-type cell wall	12	303	865	56777	0.039604	0.015235	2.59953	BnaC02G0083600ZS;BnaA01G0349400ZS;BnaA01G0191300ZS;BnaA06G0014300ZS;BnaC01G0444900ZS;BnaC07G0495600ZS;BnaA08G0087500ZS;BnaC02G0110700ZS;BnaC02G0042300ZS;BnaA03G0517000ZS;BnaC02G0158200ZS;BnaC02G0067200ZS	0.00262435	0.0817093	cellular_component
GO:0009328	phenylalanine-tRNA ligase complex	2	303	16	56777	0.00660066	0.000281804	23.4229	BnaC02G0072000ZS;BnaC09G0383400ZS	0.0032421	0.0817093	cellular_component
GO:0016020	membrane	33	303	3764	56777	0.108911	0.0662945	1.64284	BnaC02G0083600ZS;BnaC08G0162200ZS;BnaC03G0657700ZS;BnaC03G0762300ZS;BnaA03G0456300ZS;BnaC08G0260800ZS;BnaA06G0334500ZS;BnaC07G0049300ZS;BnaC02G0065400ZS;BnaC05G0059500ZS;BnaC02G0088000ZS;BnaC09G0563900ZS;BnaA08G0308200ZS;BnaC06G0191200ZS;BnaC03G0376500ZS;BnaC06G0097600ZS;BnaC02G0072700ZS;BnaC03G0314100ZS;BnaC04G0057700ZS;BnaA02G0211500ZS;BnaC05G0460800ZS;BnaC02G0447400ZS;BnaA05G0495000ZS;BnaC02G0…	0.00363152	0.0817093	cellular_component
GO:0005773	vacuole	20	303	2176	56777	0.0660066	0.0383254	1.72227	BnaC02G0041700ZS;BnaA04G0030900ZS;BnaC01G0444900ZS;BnaC02G0096600ZS;BnaA07G0190000ZS;BnaC08G0260800ZS;BnaA01G0186700ZS;BnaA07G0378700ZS;BnaC03G0376500ZS;BnaC06G0097600ZS;BnaC03G0314100ZS;BnaC08G0353800ZS;BnaC05G0460800ZS;BnaA03G0114000ZS;BnaA08G0297200ZS;BnaA05G0495000ZS;BnaC02G0057200ZS;BnaA07G0389900ZS;BnaA05G0409000ZS;BnaC09G0212500ZS	0.013692	0.264059	cellular_component
GO:0005576	extracellular region	24	303	2966	56777	0.0792079	0.0522395	1.51625	BnaC02G0083600ZS;BnaC02G0071500ZS;BnaA02G0061700ZS;BnaC05G0203500ZS;BnaC02G0110700ZS;BnaC02G0067200ZS;BnaC02G0444600ZS;BnaA01G0186700ZS;BnaA08G0087500ZS;BnaC02G0037100ZS;BnaA10G0247600ZS;BnaA02G0052100ZS;BnaC03G0491800ZS;BnaC09G0214000ZS;BnaA01G0337800ZS;BnaA07G0093300ZS;BnaA05G0187800ZS;BnaA02G0212500ZS;BnaA01G0222700ZS;BnaC02G0440200ZS;BnaC01G0370600ZS;BnaA09G0454900ZS;BnaC04G0179700ZS;BnaC02G0…	0.0290313	0.404102	cellular_component
GO:0005829	cytosol	54	303	7920	56777	0.178218	0.139493	1.27761	BnaA07G0197300ZS;BnaA05G0114100ZS;BnaC02G0072000ZS;BnaA10G0142900ZS;BnaA10G0015700ZS;BnaA04G0165700ZS;BnaC08G0162200ZS;BnaC02G0073500ZS;BnaA07G0388700ZS;BnaA07G0190000ZS;BnaC03G0438900ZS;BnaC02G0047100ZS;BnaC02G0069000ZS;BnaA06G0191100ZS;BnaA01G0186700ZS;BnaC06G0315900ZS;BnaC01G0485700ZS;BnaA02G0231400ZS;BnaA07G0390300ZS;BnaA01G0013500ZS;BnaC08G0064200ZS;BnaC03G0376500ZS;BnaC06G0097600ZS;BnaC01G0…	0.0340327	0.404102	cellular_component
GO:0034693	U11/U12 snRNP	1	303	7	56777	0.00330033	0.000123289	26.769	BnaC05G0213600ZS	0.0367658	0.404102	cellular_component
GO:0009941	chloroplast envelope	16	303	1829	56777	0.0528053	0.0322137	1.63922	BnaC05G0460800ZS;BnaC02G0051600ZS;BnaA03G0002800ZS;BnaC02G0001800ZS;BnaC04G0171500ZS;BnaC05G0549700ZS;BnaA07G0190000ZS;BnaC01G0214600ZS;BnaA05G0409000ZS;BnaC08G0260800ZS;BnaC03G0314100ZS;BnaC02G0089400ZS;BnaA02G0211500ZS;BnaA06G0436700ZS;BnaC02G0085500ZS;BnaC09G0533600ZS	0.0379092	0.404102	cellular_component
GO:0005948	acetolactate synthase complex	1	303	8	56777	0.00330033	0.000140902	23.4229	BnaC02G0073500ZS	0.0419069	0.404102	cellular_component
GO:0034274	Atg12-Atg5-Atg16 complex	1	303	8	56777	0.00330033	0.000140902	23.4229	BnaC02G0079300ZS	0.0419069	0.404102	cellular_component
GO:0070390	transcription export complex 2	1	303	8	56777	0.00330033	0.000140902	23.4229	BnaA07G0010700ZS	0.0419069	0.404102	cellular_component
GO:0000112	nucleotide-excision repair factor 3 complex	1	303	9	56777	0.00330033	0.000158515	20.8203	BnaC07G0500300ZS	0.0470206	0.406184	cellular_component
GO:0005770	late endosome	3	303	154	56777	0.00990099	0.00271237	3.65032	BnaC02G0096300ZS;BnaC04G0497900ZS;BnaC02G0058900ZS	0.049909	0.406184	cellular_component
GO:0005886	plasma membrane	59	303	9052	56777	0.194719	0.159431	1.22134	BnaC03G0198200ZS;BnaA07G0197300ZS;BnaC02G0041700ZS;BnaC01G0085900ZS;BnaA10G0142900ZS;BnaC08G0162200ZS;BnaC02G0000100ZS;BnaC02G0094600ZS;BnaC08G0260800ZS;BnaA06G0334500ZS;BnaC02G0179800ZS;BnaC02G0065400ZS;BnaC05G0059500ZS;BnaA02G0231400ZS;BnaA01G0020500ZS;BnaC07G0022400ZS;BnaC06G0191200ZS;BnaC08G0064200ZS;BnaC03G0376500ZS;BnaC04G0497900ZS;BnaC02G0036300ZS;BnaC03G0314100ZS;BnaA03G0037800ZS;BnaA08G0…	0.0571579	0.406184	cellular_component
GO:0000814	ESCRT II complex	1	303	11	56777	0.00330033	0.00019374	17.0348	BnaC04G0497900ZS	0.0571667	0.406184	cellular_component
GO:0070985	transcription factor TFIIK complex	1	303	11	56777	0.00330033	0.00019374	17.0348	BnaC07G0500300ZS	0.0571667	0.406184	cellular_component
GO:0009828	plant-type cell wall loosening	3	293	21	51854	0.0102389	0.000404983	25.2823	BnaC07G0495600ZS;BnaA03G0517000ZS;BnaC04G0122300ZS	0.000220236	0.110779	biological_process
GO:0009081	branched-chain amino acid metabolic process	2	293	11	51854	0.00682594	0.000212134	32.1775	BnaC03G0438900ZS;BnaA08G0027900ZS	0.00169213	0.418681	biological_process
GO:0051762	sesquiterpene biosynthetic process	3	293	60	51854	0.0102389	0.00115709	8.84881	BnaA09G0202000ZS;BnaA01G0353000ZS;BnaA10G0108700ZS	0.00481764	0.418681	biological_process
GO:0010107	potassium ion import	2	293	19	51854	0.00682594	0.000366413	18.6291	BnaC06G0191200ZS;BnaA08G0205000ZS	0.00510643	0.418681	biological_process
GO:0006432	phenylalanyl-tRNA aminoacylation	2	293	20	51854	0.00682594	0.000385698	17.6976	BnaC02G0072000ZS;BnaC09G0383400ZS	0.00565274	0.418681	biological_process
GO:0009150	purine ribonucleotide metabolic process	2	293	20	51854	0.00682594	0.000385698	17.6976	BnaC08G0363600ZS;BnaA09G0049600ZS	0.00565274	0.418681	biological_process
GO:0042744	hydrogen peroxide catabolic process	6	293	299	51854	0.0204778	0.00576619	3.55136	BnaC02G0083600ZS;BnaA02G0052100ZS;BnaA08G0087500ZS;BnaC02G0110700ZS;BnaC08G0260800ZS;BnaC02G0067200ZS	0.00737967	0.418681	biological_process
GO:0008152	metabolic process	2	293	23	51854	0.00682594	0.000443553	15.3892	BnaC02G0071500ZS;BnaA02G0061700ZS	0.00744364	0.418681	biological_process
GO:0000973	posttranscriptional tethering of RNA polymerase II gene DNA at nuclear periphery	2	293	27	51854	0.00682594	0.000520693	13.1093	BnaC02G0324200ZS;BnaA07G0010700ZS	0.0101748	0.418681	biological_process
GO:0016114	terpenoid biosynthetic process	3	293	79	51854	0.0102389	0.00152351	6.72061	BnaA09G0202000ZS;BnaA01G0353000ZS;BnaA10G0108700ZS	0.0102934	0.418681	biological_process
GO:0006839	mitochondrial transport	2	293	28	51854	0.00682594	0.000539978	12.6412	BnaA06G0330000ZS;BnaC08G0246700ZS	0.010917	0.418681	biological_process
GO:0055069	zinc ion homeostasis	2	293	34	51854	0.00682594	0.000655687	10.4104	BnaC01G0085900ZS;BnaC02G0058100ZS	0.0158466	0.418681	biological_process
GO:0010188	response to microbial phytotoxin	2	293	36	51854	0.00682594	0.000694257	9.83201	BnaC08G0064200ZS;BnaA07G0388700ZS	0.0176647	0.418681	biological_process
GO:0042545	cell wall modification	5	293	268	51854	0.0170648	0.00516836	3.30179	BnaC05G0203500ZS;BnaA09G0454900ZS;BnaC02G0037100ZS;BnaA10G0247600ZS;BnaC02G0096500ZS	0.0186137	0.418681	biological_process
GO:0008272	sulfate transport	2	293	38	51854	0.00682594	0.000732827	9.31453	BnaC02G0179800ZS;BnaC08G0246700ZS	0.0195666	0.418681	biological_process
GO:0042343	indole glucosinolate metabolic process	3	293	102	51854	0.0102389	0.00196706	5.20518	BnaC03G0657700ZS;BnaC03G0762300ZS;BnaC02G0305600ZS	0.0203375	0.418681	biological_process
GO:0070301	cellular response to hydrogen peroxide	2	293	41	51854	0.00682594	0.000790682	8.63298	BnaA09G0198300ZS;BnaC02G0041700ZS	0.0225722	0.418681	biological_process
GO:0019563	glycerol catabolic process	2	293	42	51854	0.00682594	0.000809966	8.42743	BnaC08G0353800ZS;BnaA07G0388700ZS	0.0236138	0.418681	biological_process
GO:0051782	negative regulation of cell division	2	293	43	51854	0.00682594	0.000829251	8.23145	BnaA07G0381000ZS;BnaA04G0162000ZS	0.0246747	0.418681	biological_process
GO:0010019	chloroplast-nucleus signaling pathway	2	293	45	51854	0.00682594	0.000867821	7.8656	BnaC02G0051600ZS;BnaC09G0533600ZS	0.0268538	0.418681	biological_process
GO:0019762	glucosinolate catabolic process	3	293	115	51854	0.0102389	0.00221777	4.61677	BnaC05G0460800ZS;BnaA05G0409000ZS;BnaC02G0392000ZS	0.0277348	0.418681	biological_process
GO:0017198	N-terminal peptidyl-serine acetylation	1	293	5	51854	0.00341297	9.64246e-05	35.3952	BnaC02G0058500ZS	0.027936	0.418681	biological_process
GO:0071033	nuclear retention of pre-mRNA at the site of transcription	1	293	5	51854	0.00341297	9.64246e-05	35.3952	BnaA07G0010700ZS	0.027936	0.418681	biological_process
GO:0045490	pectin catabolic process	6	293	404	51854	0.0204778	0.00779111	2.62836	BnaC05G0203500ZS;BnaA09G0454900ZS;BnaA09G0039200ZS;BnaC02G0037100ZS;BnaA10G0247600ZS;BnaC02G0096500ZS	0.0281007	0.418681	biological_process
GO:0009625	response to insect	3	293	117	51854	0.0102389	0.00225634	4.53785	BnaC05G0460800ZS;BnaA05G0409000ZS;BnaA01G0105800ZS	0.0289834	0.418681	biological_process
GO:0071669	plant-type cell wall organization or biogenesis	2	293	48	51854	0.00682594	0.000925676	7.374	BnaC07G0495600ZS;BnaA03G0517000ZS	0.0302619	0.418681	biological_process
GO:0006790	sulfur compound metabolic process	2	293	49	51854	0.00682594	0.000944961	7.22351	BnaC08G0363600ZS;BnaA09G0049600ZS	0.0314341	0.418681	biological_process
GO:0072593	reactive oxygen species metabolic process	2	293	50	51854	0.00682594	0.000964246	7.07904	BnaC02G0319500ZS;BnaA02G0372500ZS	0.032624	0.418681	biological_process
GO:0006573	valine metabolic process	1	293	6	51854	0.00341297	0.000115709	29.496	BnaC02G0073500ZS	0.0334291	0.418681	biological_process
GO:0019388	galactose catabolic process	1	293	6	51854	0.00341297	0.000115709	29.496	BnaC01G0214600ZS	0.0334291	0.418681	biological_process
GO:0034755	iron ion transmembrane transport	1	293	6	51854	0.00341297	0.000115709	29.496	BnaA07G0228600ZS	0.0334291	0.418681	biological_process
GO:0048480	stigma development	1	293	6	51854	0.00341297	0.000115709	29.496	BnaA07G0381000ZS	0.0334291	0.418681	biological_process
GO:0043200	response to amino acid	1	293	6	51854	0.00341297	0.000115709	29.496	BnaC04G0594100ZS	0.0334291	0.418681	biological_process
GO:0006357	regulation of transcription by RNA polymerase II	4	293	221	51854	0.0136519	0.00426197	3.20319	BnaC07G0500300ZS;BnaC02G0086300ZS;BnaC09G0137600ZS;BnaA05G0154900ZS	0.0373448	0.418681	biological_process
GO:0015689	molybdate ion transport	1	293	7	51854	0.00341297	0.000134994	25.2823	BnaA07G0389900ZS	0.0388914	0.418681	biological_process
GO:0006471	protein ADP-ribosylation	1	293	7	51854	0.00341297	0.000134994	25.2823	BnaC02G0034200ZS	0.0388914	0.418681	biological_process
GO:0046294	formaldehyde catabolic process	1	293	8	51854	0.00341297	0.000154279	22.122	BnaC04G0301600ZS	0.0443228	0.418681	biological_process
GO:0070574	cadmium ion transmembrane transport	1	293	8	51854	0.00341297	0.000154279	22.122	BnaA07G0228600ZS	0.0443228	0.418681	biological_process
GO:0071985	multivesicular body sorting pathway	1	293	8	51854	0.00341297	0.000154279	22.122	BnaC04G0497900ZS	0.0443228	0.418681	biological_process
GO:0015688	iron chelate transport	1	293	8	51854	0.00341297	0.000154279	22.122	BnaA10G0004200ZS	0.0443228	0.418681	biological_process
GO:1990110	callus formation	1	293	8	51854	0.00341297	0.000154279	22.122	BnaC05G0282100ZS	0.0443228	0.418681	biological_process
GO:0071435	potassium ion export	1	293	8	51854	0.00341297	0.000154279	22.122	BnaC06G0097600ZS	0.0443228	0.418681	biological_process
GO:0017001	antibiotic catabolic process	1	293	8	51854	0.00341297	0.000154279	22.122	BnaC04G0594100ZS	0.0443228	0.418681	biological_process
GO:0006596	polyamine biosynthetic process	2	293	60	51854	0.00682594	0.00115709	5.8992	BnaA10G0179500ZS;BnaA07G0115900ZS	0.0454458	0.418681	biological_process
GO:1901565	organonitrogen compound catabolic process	1	293	9	51854	0.00341297	0.000173564	19.664	BnaA07G0190000ZS	0.0497237	0.418681	biological_process
GO:0006069	ethanol oxidation	1	293	9	51854	0.00341297	0.000173564	19.664	BnaC04G0301600ZS	0.0497237	0.418681	biological_process
GO:0009097	isoleucine biosynthetic process	2	293	64	51854	0.00682594	0.00123423	5.5305	BnaA07G0190000ZS;BnaC02G0073500ZS	0.0510129	0.418681	biological_process
GO:0010078	maintenance of root meristem identity	2	293	65	51854	0.00682594	0.00125352	5.44542	BnaC05G0282100ZS;BnaC01G0484200ZS	0.0524411	0.418681	biological_process
GO:0006096	glycolytic process	4	293	250	51854	0.0136519	0.00482123	2.83162	BnaA03G0374700ZS;BnaC08G0353800ZS;BnaC08G0497900ZS;BnaC04G0351400ZS	0.0542057	0.418681	biological_process
GO:0071596	ubiquitin-dependent protein catabolic process via the N-end rule pathway	1	293	10	51854	0.00341297	0.000192849	17.6976	BnaC02G0004900ZS	0.0550941	0.418681	biological_process
GO:0050994	regulation of lipid catabolic process	1	293	10	51854	0.00341297	0.000192849	17.6976	BnaC02G0004900ZS	0.0550941	0.418681	biological_process
GO:0002939	tRNA N1-guanine methylation	1	293	10	51854	0.00341297	0.000192849	17.6976	BnaA08G0238900ZS	0.0550941	0.418681	biological_process
GO:0055071	manganese ion homeostasis	1	293	10	51854	0.00341297	0.000192849	17.6976	BnaA07G0228600ZS	0.0550941	0.418681	biological_process
GO:0042255	ribosome assembly	1	293	10	51854	0.00341297	0.000192849	17.6976	BnaA03G0429400ZS	0.0550941	0.418681	biological_process
GO:0070476	rRNA (guanine-N7)-methylation	1	293	10	51854	0.00341297	0.000192849	17.6976	BnaC05G0282100ZS	0.0550941	0.418681	biological_process
GO:0007164	establishment of tissue polarity	1	293	10	51854	0.00341297	0.000192849	17.6976	BnaA07G0197300ZS	0.0550941	0.418681	biological_process
GO:0009141	nucleoside triphosphate metabolic process	1	293	10	51854	0.00341297	0.000192849	17.6976	BnaC03G0778100ZS	0.0550941	0.418681	biological_process
GO:0006850	mitochondrial pyruvate transmembrane transport	1	293	10	51854	0.00341297	0.000192849	17.6976	BnaC02G0099500ZS	0.0550941	0.418681	biological_process
GO:0009649	entrainment of circadian clock	2	293	68	51854	0.00682594	0.00131137	5.20518	BnaC02G0033600ZS;BnaC02G0047100ZS	0.05681	0.418681	biological_process
GO:0006006	glucose metabolic process	2	293	68	51854	0.00682594	0.00131137	5.20518	BnaC08G0497900ZS;BnaC01G0214600ZS	0.05681	0.418681	biological_process
HN/LN/HNCK/LNCK-Common
GO:0004791	thioredoxin-disulfide reductase activity	3	212	31	51099	0.0141509	0.000606665	23.3258	BnaC01G0261300ZS;BnaC03G0685400ZS;BnaC04G0180600ZS	0.000290462	0.0358476	molecular_function
GO:0080109	indole-3-acetonitrile nitrile hydratase activity	2	212	9	51099	0.00943396	0.000176129	53.5629	BnaC02G0078200ZS;BnaA02G0068000ZS	0.000605023	0.0358476	molecular_function
GO:0000257	nitrilase activity	2	212	9	51099	0.00943396	0.000176129	53.5629	BnaC02G0078200ZS;BnaA02G0068000ZS	0.000605023	0.0358476	molecular_function
GO:0080061	indole-3-acetonitrile nitrilase activity	2	212	9	51099	0.00943396	0.000176129	53.5629	BnaC02G0078200ZS;BnaA02G0068000ZS	0.000605023	0.0358476	molecular_function
GO:0004825	methionine-tRNA ligase activity	2	212	13	51099	0.00943396	0.000254408	37.082	BnaA08G0052900ZS;BnaC08G0069300ZS	0.00129662	0.0512163	molecular_function
GO:0004450	isocitrate dehydrogenase (NADP+) activity	2	212	13	51099	0.00943396	0.000254408	37.082	BnaA06G0198400ZS;BnaA06G0198500ZS	0.00129662	0.0512163	molecular_function
GO:0003743	translation initiation factor activity	6	212	315	51099	0.0283019	0.0061645	4.59111	BnaC02G0085800ZS;BnaC02G0094700ZS;BnaC07G0071700ZS;BnaC08G0481000ZS;BnaC08G0481700ZS;BnaA07G0042000ZS	0.00212904	0.0720832	molecular_function
GO:0019904	protein domain specific binding	5	212	253	51099	0.0235849	0.00495117	4.7635	BnaA03G0469400ZS;BnaA04G0112900ZS;BnaC02G0001100ZS;BnaA06G0267200ZS;BnaC07G0125200ZS	0.00424492	0.125756	molecular_function
GO:0003730	mRNA 3'-UTR binding	3	212	83	51099	0.0141509	0.0016243	8.71204	BnaC06G0051300ZS;BnaC07G0071700ZS;BnaA07G0042000ZS	0.00506898	0.133483	molecular_function
GO:0008757	S-adenosylmethionine-dependent methyltransferase activity	5	212	278	51099	0.0235849	0.00544042	4.33513	BnaC09G0609900ZS;BnaA05G0311400ZS;BnaC04G0597700ZS;BnaC07G0525000ZS;BnaA01G0360100ZS	0.00628342	0.136189	molecular_function
GO:0102391	decanoate-CoA ligase activity	2	212	32	51099	0.00943396	0.000626235	15.0646	BnaA05G0470300ZS;BnaC05G0531100ZS	0.00782905	0.136189	molecular_function
GO:0008143	poly(A) binding	3	212	98	51099	0.0141509	0.00191785	7.37856	BnaC06G0051300ZS;BnaC07G0071700ZS;BnaA07G0042000ZS	0.00801936	0.136189	molecular_function
GO:0004069	L-aspartate:2-oxoglutarate aminotransferase activity	2	212	33	51099	0.00943396	0.000645805	14.6081	BnaC04G0248200ZS;BnaC02G0095200ZS	0.00831154	0.136189	molecular_function
GO:0004467	long-chain fatty acid-CoA ligase activity	2	212	34	51099	0.00943396	0.000665375	14.1784	BnaA05G0470300ZS;BnaC05G0531100ZS	0.00880706	0.136189	molecular_function
GO:0030246	carbohydrate binding	6	212	426	51099	0.0283019	0.00833676	3.39483	BnaC09G0155100ZS;BnaA09G0199000ZS;BnaA09G0199300ZS;BnaA01G0330600ZS;BnaA07G0302500ZS;BnaA06G0403200ZS	0.00906413	0.136189	molecular_function
GO:0042803	protein homodimerization activity	9	212	845	51099	0.0424528	0.0165365	2.56722	BnaC02G0082600ZS;BnaA06G0198400ZS;BnaA01G0035700ZS;BnaC05G0525400ZS;BnaC02G0083300ZS;BnaA09G0661700ZS;BnaA09G0199100ZS;BnaC09G0619200ZS;BnaA06G0198500ZS	0.00919421	0.136189	molecular_function
GO:0000049	tRNA binding	3	212	110	51099	0.0141509	0.00215268	6.57363	BnaA08G0052900ZS;BnaC08G0069300ZS;BnaA03G0465600ZS	0.0109754	0.15301	molecular_function
GO:0043878	glyceraldehyde-3-phosphate dehydrogenase (NAD+) (non-phosphorylating) activity	2	212	40	51099	0.00943396	0.000782794	12.0517	BnaA06G0262600ZS;BnaA09G0269900ZS	0.0120475	0.158625	molecular_function
GO:0004029	aldehyde dehydrogenase (NAD) activity	2	212	43	51099	0.00943396	0.000841504	11.2108	BnaA06G0262600ZS;BnaA09G0269900ZS	0.0138344	0.17128	molecular_function
GO:0008324	cation transmembrane transporter activity	2	212	44	51099	0.00943396	0.000861074	10.956	BnaC02G0075400ZS;BnaA10G0105300ZS	0.014454	0.17128	molecular_function
GO:0008266	poly(U) RNA binding	3	212	129	51099	0.0141509	0.00252451	5.60542	BnaC06G0051300ZS;BnaC07G0071700ZS;BnaA07G0042000ZS	0.0167885	0.18947	molecular_function
GO:0001077	proximal promoter DNA-binding transcription activator activity, RNA polymerase II-specific	2	212	53	51099	0.00943396	0.0010372	9.09559	BnaA04G0269500ZS;BnaC07G0220500ZS	0.0205488	0.195036	molecular_function
GO:0004730	pseudouridylate synthase activity	1	212	5	51099	0.00471698	9.78493e-05	48.2066	BnaC06G0048800ZS	0.0205734	0.195036	molecular_function
GO:0050072	m7G(5')pppN diphosphatase activity	1	212	5	51099	0.00471698	9.78493e-05	48.2066	BnaC02G0056600ZS	0.0205734	0.195036	molecular_function
GO:0080045	quercetin 3'-O-glucosyltransferase activity	1	212	5	51099	0.00471698	9.78493e-05	48.2066	BnaC05G0435900ZS	0.0205734	0.195036	molecular_function
GO:0046556	alpha-L-arabinofuranosidase activity	2	212	56	51099	0.00943396	0.00109591	8.60832	BnaA10G0280400ZS;BnaA07G0302500ZS	0.0227796	0.201615	molecular_function
GO:0000215	tRNA 2'-phosphotransferase activity	1	212	6	51099	0.00471698	0.000117419	40.1722	BnaC04G0057600ZS	0.0246373	0.201615	molecular_function
GO:0016730	oxidoreductase activity, acting on iron-sulfur proteins as donors	1	212	6	51099	0.00471698	0.000117419	40.1722	BnaA03G0469400ZS	0.0246373	0.201615	molecular_function
GO:0000287	magnesium ion binding	6	212	534	51099	0.0283019	0.0104503	2.70824	BnaC02G0060000ZS;BnaA06G0198400ZS;BnaC02G0056600ZS;BnaC06G0236400ZS;BnaC02G0088600ZS;BnaA06G0198500ZS	0.0246702	0.201615	molecular_function
GO:0016798	hydrolase activity, acting on glycosyl bonds	1	212	7	51099	0.00471698	0.000136989	34.4333	BnaC06G0048800ZS	0.0286844	0.204036	molecular_function
GO:0080176	xyloglucan 1,6-alpha-xylosidase activity	1	212	7	51099	0.00471698	0.000136989	34.4333	BnaA07G0302500ZS	0.0286844	0.204036	molecular_function
GO:0008276	protein methyltransferase activity	1	212	7	51099	0.00471698	0.000136989	34.4333	BnaA01G0360100ZS	0.0286844	0.204036	molecular_function
GO:0061634	alpha-D-xyloside xylohydrolase	1	212	7	51099	0.00471698	0.000136989	34.4333	BnaA07G0302500ZS	0.0286844	0.204036	molecular_function
GO:0015288	porin activity	2	212	65	51099	0.00943396	0.00127204	7.4164	BnaC06G0454700ZS;BnaC01G0391300ZS	0.0300313	0.204036	molecular_function
GO:0003735	structural constituent of ribosome	11	212	1390	51099	0.0518868	0.0272021	1.90746	BnaA03G0012500ZS;BnaC03G0376600ZS;BnaC04G0525100ZS;BnaA01G0343900ZS;BnaA07G0009100ZS;BnaC09G0361700ZS;BnaA06G0420400ZS;BnaC08G0352400ZS;BnaC02G0335700ZS;BnaA03G0291700ZS;BnaA02G0355200ZS	0.031401	0.204036	molecular_function
GO:0009045	xylose isomerase activity	1	212	8	51099	0.00471698	0.000156559	30.1291	BnaC09G0019600ZS	0.0327147	0.204036	molecular_function
GO:0052631	sphingolipid delta-8 desaturase activity	1	212	8	51099	0.00471698	0.000156559	30.1291	BnaC08G0405100ZS	0.0327147	0.204036	molecular_function
GO:0051669	fructan beta-fructosidase activity	1	212	8	51099	0.00471698	0.000156559	30.1291	BnaC03G0054500ZS	0.0327147	0.204036	molecular_function
GO:0005524	ATP binding	40	212	7262	51099	0.188679	0.142116	1.32764	BnaA01G0053400ZS;BnaC05G0525400ZS;BnaC08G0069300ZS;BnaC02G0092600ZS;BnaC01G0484800ZS;BnaC03G0002100ZS;BnaC02G0033300ZS;BnaA02G0279300ZS;BnaC02G0043900ZS;BnaC06G0048800ZS;BnaA02G0418000ZS;BnaA01G0002900ZS;BnaC02G0346600ZS;BnaC01G0462100ZS;BnaC04G0323100ZS;BnaA08G0052900ZS;BnaC02G0346400ZS;BnaA04G0242900ZS;BnaC04G0187800ZS;BnaA09G0269900ZS;BnaA06G0376500ZS;BnaC05G0258500ZS;BnaA09G0200400ZS;BnaA05G0…	0.0360172	0.212308	molecular_function
GO:0031516	far-red light photoreceptor activity	1	212	9	51099	0.00471698	0.000176129	26.7814	BnaA09G0661700ZS	0.0367284	0.212308	molecular_function
GO:0009883	red or far-red light photoreceptor activity	1	212	9	51099	0.00471698	0.000176129	26.7814	BnaA09G0661700ZS	0.0367284	0.212308	molecular_function
GO:0008792	arginine decarboxylase activity	1	212	10	51099	0.00471698	0.000195699	24.1033	BnaA01G0035700ZS	0.0407256	0.224464	molecular_function
GO:1990275	preribosome binding	1	212	10	51099	0.00471698	0.000195699	24.1033	BnaA03G0150600ZS	0.0407256	0.224464	molecular_function
GO:0003862	3-isopropylmalate dehydrogenase activity	1	212	11	51099	0.00471698	0.000215268	21.9121	BnaC02G0060000ZS	0.0447062	0.225433	molecular_function
GO:0004452	isopentenyl-diphosphate delta-isomerase activity	1	212	11	51099	0.00471698	0.000215268	21.9121	BnaC01G0179800ZS	0.0447062	0.225433	molecular_function
GO:0004822	isoleucine-tRNA ligase activity	1	212	11	51099	0.00471698	0.000215268	21.9121	BnaA03G0465600ZS	0.0447062	0.225433	molecular_function
GO:0005496	steroid binding	1	212	11	51099	0.00471698	0.000215268	21.9121	BnaA06G0267200ZS	0.0447062	0.225433	molecular_function
GO:0080046	quercetin 4'-O-glucosyltransferase activity	1	212	12	51099	0.00471698	0.000234838	20.0861	BnaC05G0435900ZS	0.0486704	0.228842	molecular_function
GO:0004831	tyrosine-tRNA ligase activity	1	212	12	51099	0.00471698	0.000234838	20.0861	BnaC03G0650700ZS	0.0486704	0.228842	molecular_function
GO:0004034	aldose 1-epimerase activity	1	212	12	51099	0.00471698	0.000234838	20.0861	BnaA01G0330600ZS	0.0486704	0.228842	molecular_function
GO:0005215	transporter activity	3	212	197	51099	0.0141509	0.00385526	3.67055	BnaC04G0323100ZS;BnaC04G0322900ZS;BnaC07G0070400ZS	0.0492445	0.228842	molecular_function
GO:0045431	flavonol synthase activity	1	212	13	51099	0.00471698	0.000254408	18.541	BnaA02G0404600ZS	0.0526182	0.234702	molecular_function
GO:0016702	oxidoreductase activity, acting on single donors with incorporation of molecular oxygen, incorporation of two atoms of oxygen	1	212	13	51099	0.00471698	0.000254408	18.541	BnaC07G0015100ZS	0.0526182	0.234702	molecular_function
GO:0003682	chromatin binding	4	212	339	51099	0.0188679	0.00663418	2.84405	BnaA04G0150800ZS;BnaC04G0323100ZS;BnaC04G0322900ZS;BnaC02G0073400ZS	0.0534763	0.234702	molecular_function
GO:0004128	cytochrome-b5 reductase activity, acting on NAD(P)H	1	212	14	51099	0.00471698	0.000273978	17.2166	BnaC07G0431500ZS	0.0565497	0.239326	molecular_function
GO:0004579	dolichyl-diphosphooligosaccharide-protein glycotransferase activity	1	212	14	51099	0.00471698	0.000273978	17.2166	BnaA05G0326200ZS	0.0565497	0.239326	molecular_function
GO:0005829	cytosol	49	224	7920	56777	0.21875	0.139493	1.56818	BnaA03G0012500ZS;BnaA01G0035700ZS;BnaA06G0151200ZS;BnaC08G0069300ZS;BnaC02G0094700ZS;BnaC05G0435900ZS;BnaC01G0484800ZS;BnaC02G0335700ZS;BnaA01G0360100ZS;BnaC02G0107800ZS;BnaC06G0154800ZS;BnaC02G0083300ZS;BnaA01G0336100ZS;BnaC05G0105200ZS;BnaA06G0420400ZS;BnaC07G0071700ZS;BnaA08G0052900ZS;BnaC02G0107900ZS;BnaC01G0179800ZS;BnaC02G0500000ZS;BnaA06G0198500ZS;BnaA02G0355200ZS;BnaA04G0242900ZS;BnaC04G0…	0.000823995	0.101351	cellular_component
GO:0008278	cohesin complex	2	224	17	56777	0.00892857	0.000299417	29.8199	BnaC04G0323100ZS;BnaC04G0322900ZS	0.00202669	0.115187	cellular_component
GO:0046861	glyoxysomal membrane	2	224	20	56777	0.00892857	0.000352255	25.3469	BnaA05G0470300ZS;BnaC05G0531100ZS	0.00280944	0.115187	cellular_component
GO:0009706	chloroplast inner membrane	5	224	266	56777	0.0223214	0.004685	4.76445	BnaC02G0088600ZS;BnaA10G0203000ZS;BnaA10G0109000ZS;BnaC02G0005700ZS;BnaC02G0070100ZS	0.00425325	0.121019	cellular_component
GO:0005759	mitochondrial matrix	6	224	393	56777	0.0267857	0.00692182	3.86975	BnaC02G0082600ZS;BnaA06G0262600ZS;BnaA09G0269900ZS;BnaC03G0685400ZS;BnaC04G0180600ZS;BnaC01G0261300ZS	0.00491946	0.121019	cellular_component
GO:0005774	vacuolar membrane	15	224	2038	56777	0.0669643	0.0358948	1.86557	BnaC09G0019600ZS;BnaC04G0126700ZS;BnaC02G0311800ZS;BnaC02G0103300ZS;BnaA09G0199800ZS;BnaC03G0144000ZS;BnaA02G0197800ZS;BnaC02G0305000ZS;BnaA06G0420400ZS;BnaC03G0220600ZS;BnaA05G0334400ZS;BnaC02G0335700ZS;BnaC02G0095200ZS;BnaC01G0391300ZS;BnaA02G0355200ZS	0.0159136	0.299437	cellular_component
GO:0022626	cytosolic ribosome	8	224	822	56777	0.0357143	0.0144777	2.46685	BnaA03G0012500ZS;BnaC03G0376600ZS;BnaC04G0525100ZS;BnaA01G0343900ZS;BnaA06G0420400ZS;BnaC08G0352400ZS;BnaC08G0043000ZS;BnaC02G0335700ZS	0.0170524	0.299437	cellular_component
GO:0019774	proteasome core complex, beta-subunit complex	2	224	55	56777	0.00892857	0.000968702	9.21705	BnaA05G0334400ZS;BnaC02G0305000ZS	0.0200612	0.299437	cellular_component
GO:0031262	Ndc80 complex	1	224	6	56777	0.00446429	0.000105677	42.2448	BnaC03G0220600ZS	0.0234403	0.299437	cellular_component
GO:0046930	pore complex	2	224	61	56777	0.00892857	0.00107438	8.31045	BnaC06G0454700ZS;BnaC01G0391300ZS	0.0243445	0.299437	cellular_component
GO:0005618	cell wall	14	224	1986	56777	0.0625	0.034979	1.78679	BnaC02G0335700ZS;BnaA03G0012500ZS;BnaA02G0418000ZS;BnaC03G0054500ZS;BnaA04G0112900ZS;BnaC03G0376600ZS;BnaC05G0162100ZS;BnaA09G0440800ZS;BnaA06G0420400ZS;BnaC02G0032200ZS;BnaA07G0302500ZS;BnaC02G0095200ZS;BnaA06G0141800ZS;BnaC02G0500000ZS	0.0268849	0.300622	cellular_component
GO:0005933	cellular bud	1	224	8	56777	0.00446429	0.000140902	31.6836	BnaC02G0070400ZS	0.0311316	0.307101	cellular_component
GO:0005741	mitochondrial outer membrane	3	224	178	56777	0.0133929	0.00313507	4.27195	BnaC06G0454700ZS;BnaC01G0391300ZS;BnaC07G0431500ZS	0.0338549	0.307101	cellular_component
GO:0045282	plasma membrane succinate dehydrogenase complex	1	224	9	56777	0.00446429	0.000158515	28.1632	BnaA02G0418000ZS	0.0349545	0.307101	cellular_component
GO:0043332	mating projection tip	1	224	10	56777	0.00446429	0.000176128	25.3469	BnaC02G0070400ZS	0.0387625	0.314008	cellular_component
GO:0000131	incipient cellular bud site	1	224	11	56777	0.00446429	0.00019374	23.0426	BnaC02G0070400ZS	0.0425555	0.314008	cellular_component
GO:0005856	cytoskeleton	4	224	337	56777	0.0178571	0.0059355	3.00853	BnaC02G0000800ZS;BnaA03G0150600ZS;BnaC06G0154800ZS;BnaA09G0543400ZS	0.0452449	0.314008	cellular_component
GO:0030139	endocytic vesicle	1	224	12	56777	0.00446429	0.000211353	21.1224	BnaA09G0199800ZS	0.0463336	0.314008	cellular_component
GO:0005839	proteasome core complex	2	224	89	56777	0.00892857	0.00156754	5.69593	BnaA05G0334400ZS;BnaC02G0305000ZS	0.0485054	0.314008	cellular_component
GO:0043625	delta DNA polymerase complex	1	224	14	56777	0.00446429	0.000246579	18.1049	BnaA09G0499100ZS	0.0538453	0.325007	cellular_component
GO:0009522	photosystem I	2	224	96	56777	0.00892857	0.00169083	5.2806	BnaA03G0373800ZS;BnaC03G0457600ZS	0.055489	0.325007	cellular_component
GO:0071275	cellular response to aluminum ion	2	208	8	51854	0.00961538	0.000154279	62.3245	BnaA04G0269500ZS;BnaC07G0220500ZS	0.000441296	0.0368766	biological_process
GO:0019430	removal of superoxide radicals	3	208	37	51854	0.0144231	0.000713542	20.2134	BnaC01G0261300ZS;BnaC03G0685400ZS;BnaC04G0180600ZS	0.000446976	0.0368766	biological_process
GO:0009409	response to cold	15	208	1396	51854	0.0721154	0.0269217	2.6787	BnaC06G0087200ZS;BnaA06G0388000ZS;BnaA01G0035700ZS;BnaC02G0077100ZS;BnaC02G0000900ZS;BnaC02G0084600ZS;BnaA03G0373800ZS;BnaC03G0457600ZS;BnaA04G0269500ZS;BnaC07G0220500ZS;BnaC08G0352400ZS;BnaC01G0485400ZS;BnaA04G0021600ZS;BnaC01G0485300ZS;BnaA03G0135000ZS	0.000563515	0.0368766	biological_process
GO:0046967	cytosol to ER transport	2	208	9	51854	0.00961538	0.000173564	55.3996	BnaC02G0107800ZS;BnaC02G0107900ZS	0.000565881	0.0368766	biological_process
GO:0099636	cytoplasmic streaming	2	208	9	51854	0.00961538	0.000173564	55.3996	BnaC06G0154800ZS;BnaA09G0543400ZS	0.000565881	0.0368766	biological_process
GO:0071490	cellular response to far red light	2	208	9	51854	0.00961538	0.000173564	55.3996	BnaA03G0373800ZS;BnaC03G0457600ZS	0.000565881	0.0368766	biological_process
GO:0051014	actin filament severing	2	208	11	51854	0.00961538	0.000212134	45.3269	BnaC06G0154800ZS;BnaA09G0543400ZS	0.000859978	0.0394249	biological_process
GO:1900151	regulation of nuclear-transcribed mRNA catabolic process, deadenylation-dependent decay	2	208	11	51854	0.00961538	0.000212134	45.3269	BnaC07G0071700ZS;BnaA07G0042000ZS	0.000859978	0.0394249	biological_process
GO:0071492	cellular response to UV-A	2	208	13	51854	0.00961538	0.000250704	38.3536	BnaA03G0373800ZS;BnaC03G0457600ZS	0.00121317	0.0394249	biological_process
GO:0006431	methionyl-tRNA aminoacylation	2	208	13	51854	0.00961538	0.000250704	38.3536	BnaA08G0052900ZS;BnaC08G0069300ZS	0.00121317	0.0394249	biological_process
GO:0007062	sister chromatid cohesion	3	208	52	51854	0.0144231	0.00100282	14.3826	BnaC04G0323100ZS;BnaC04G0322900ZS;BnaC02G0073400ZS	0.00121635	0.0394249	biological_process
GO:0046686	response to cadmium ion	14	208	1367	51854	0.0673077	0.0263625	2.55316	BnaA06G0198400ZS;BnaC02G0078200ZS;BnaA02G0068000ZS;BnaC02G0311800ZS;BnaA06G0262600ZS;BnaA09G0269900ZS;BnaC02G0128300ZS;BnaC08G0069300ZS;BnaC05G0162100ZS;BnaA07G0302500ZS;BnaA08G0052900ZS;BnaA03G0465600ZS;BnaC09G0321300ZS;BnaA06G0198500ZS	0.00134853	0.0394249	biological_process
GO:0019500	cyanide catabolic process	2	208	14	51854	0.00961538	0.000269989	35.614	BnaC02G0078200ZS;BnaA02G0068000ZS	0.00141163	0.0394249	biological_process
GO:0019499	cyanide metabolic process	2	208	14	51854	0.00961538	0.000269989	35.614	BnaC02G0078200ZS;BnaA02G0068000ZS	0.00141163	0.0394249	biological_process
GO:0071491	cellular response to red light	2	208	15	51854	0.00961538	0.000289274	33.2397	BnaA03G0373800ZS;BnaC03G0457600ZS	0.00162451	0.0423456	biological_process
GO:0006413	translational initiation	4	208	137	51854	0.0192308	0.00264203	7.27878	BnaC06G0051300ZS;BnaC07G0071700ZS;BnaC07G0070400ZS;BnaA07G0042000ZS	0.00233031	0.056947	biological_process
GO:0006739	NADP metabolic process	2	208	21	51854	0.00961538	0.000404983	23.7427	BnaA06G0198400ZS;BnaA06G0198500ZS	0.00319798	0.0662319	biological_process
GO:0071486	cellular response to high light intensity	2	208	21	51854	0.00961538	0.000404983	23.7427	BnaA03G0373800ZS;BnaC03G0457600ZS	0.00319798	0.0662319	biological_process
GO:0006536	glutamate metabolic process	3	208	73	51854	0.0144231	0.0014078	10.2451	BnaC04G0248200ZS;BnaC02G0095200ZS;BnaC04G0143900ZS	0.00321843	0.0662319	biological_process
GO:0060211	regulation of nuclear-transcribed mRNA poly(A) tail shortening	2	208	24	51854	0.00961538	0.000462838	20.7748	BnaC07G0071700ZS;BnaA07G0042000ZS	0.00416996	0.0815228	biological_process
GO:0071483	cellular response to blue light	2	208	29	51854	0.00961538	0.000559263	17.193	BnaA03G0373800ZS;BnaC03G0457600ZS	0.00605389	0.107594	biological_process
GO:0006531	aspartate metabolic process	2	208	29	51854	0.00961538	0.000559263	17.193	BnaC04G0248200ZS;BnaC02G0095200ZS	0.00605389	0.107594	biological_process
GO:0048767	root hair elongation	4	208	191	51854	0.0192308	0.00368342	5.2209	BnaA10G0059400ZS;BnaC06G0154800ZS;BnaC02G0077100ZS;BnaA09G0543400ZS	0.00754485	0.121847	biological_process
GO:0007064	mitotic sister chromatid cohesion	2	208	33	51854	0.00961538	0.000636402	15.109	BnaC04G0323100ZS;BnaC04G0322900ZS	0.00779072	0.121847	biological_process
GO:0010117	photoprotection	2	208	33	51854	0.00961538	0.000636402	15.109	BnaA03G0373800ZS;BnaC03G0457600ZS	0.00779072	0.121847	biological_process
GO:0009684	indoleacetic acid biosynthetic process	2	208	34	51854	0.00961538	0.000655687	14.6646	BnaC02G0078200ZS;BnaA02G0068000ZS	0.00825593	0.124157	biological_process
GO:0006103	2-oxoglutarate metabolic process	2	208	35	51854	0.00961538	0.000674972	14.2456	BnaC04G0248200ZS;BnaC02G0095200ZS	0.00873334	0.126472	biological_process
GO:0010440	stomatal lineage progression	2	208	36	51854	0.00961538	0.000694257	13.8499	BnaA06G0388000ZS;BnaA04G0021600ZS	0.00922283	0.12879	biological_process
GO:0051693	actin filament capping	2	208	38	51854	0.00961538	0.000732827	13.121	BnaC06G0154800ZS;BnaA09G0543400ZS	0.0102377	0.133431	biological_process
GO:0046685	response to arsenic-containing substance	2	208	38	51854	0.00961538	0.000732827	13.121	BnaA03G0010400ZS;BnaA09G0661700ZS	0.0102377	0.133431	biological_process
GO:0006446	regulation of translational initiation	2	208	41	51854	0.00961538	0.000790682	12.1609	BnaC07G0071700ZS;BnaA07G0042000ZS	0.011848	0.147014	biological_process
GO:0008360	regulation of cell shape	3	208	118	51854	0.0144231	0.00227562	6.33809	BnaA09G0164000ZS;BnaA08G0132000ZS;BnaA03G0054200ZS	0.0121125	0.147014	biological_process
GO:0006102	isocitrate metabolic process	2	208	42	51854	0.00961538	0.000809966	11.8713	BnaA06G0198400ZS;BnaA06G0198500ZS	0.0124079	0.147014	biological_process
GO:0030042	actin filament depolymerization	2	208	48	51854	0.00961538	0.000925676	10.3874	BnaC06G0154800ZS;BnaA09G0543400ZS	0.0160025	0.17877	biological_process
GO:0008610	lipid biosynthetic process	2	208	48	51854	0.00961538	0.000925676	10.3874	BnaA10G0203000ZS;BnaA07G0077400ZS	0.0160025	0.17877	biological_process
GO:0015979	photosynthesis	5	208	366	51854	0.0240385	0.00705828	3.40571	BnaA03G0469400ZS;BnaA03G0373800ZS;BnaC03G0457600ZS;BnaC07G0125200ZS;BnaC01G0179800ZS	0.0164939	0.179142	biological_process
GO:1900425	negative regulation of defense response to bacterium	2	208	50	51854	0.00961538	0.000964246	9.97192	BnaA06G0141800ZS;BnaC02G0089300ZS	0.017288	0.180264	biological_process
GO:0006412	translation	10	208	1141	51854	0.0480769	0.0220041	2.18491	BnaA03G0012500ZS;BnaC03G0376600ZS;BnaC04G0525100ZS;BnaA01G0343900ZS;BnaA07G0009100ZS;BnaC09G0361700ZS;BnaA06G0420400ZS;BnaC08G0352400ZS;BnaA03G0291700ZS;BnaA02G0355200ZS	0.0175193	0.180264	biological_process
GO:0045893	positive regulation of transcription, DNA-templated	10	208	1150	51854	0.0480769	0.0221777	2.16781	BnaA06G0404200ZS;BnaA06G0388000ZS;BnaC02G0244800ZS;BnaC02G0083300ZS;BnaA04G0269500ZS;BnaC07G0220500ZS;BnaC02G0020400ZS;BnaA04G0021600ZS;BnaA09G0199100ZS;BnaC09G0619200ZS	0.0183882	0.184354	biological_process
GO:0006855	drug transmembrane transport	4	208	253	51854	0.0192308	0.00487908	3.94147	BnaC02G0040200ZS;BnaC02G0346600ZS;BnaA05G0348800ZS;BnaC02G0346400ZS	0.0193569	0.18523	biological_process
GO:0034614	cellular response to reactive oxygen species	1	208	5	51854	0.00480769	9.64246e-05	49.8596	BnaC07G0015100ZS	0.0198968	0.18523	biological_process
GO:0010203	response to very low fluence red light stimulus	1	208	5	51854	0.00480769	9.64246e-05	49.8596	BnaA09G0661700ZS	0.0198968	0.18523	biological_process
GO:0006807	nitrogen compound metabolic process	2	208	57	51854	0.00961538	0.00109924	8.7473	BnaC02G0095200ZS;BnaC04G0143900ZS	0.0221163	0.194104	biological_process
GO:0000289	nuclear-transcribed mRNA poly(A) tail shortening	2	208	59	51854	0.00961538	0.00113781	8.45078	BnaC06G0051300ZS;BnaA04G0209100ZS	0.0235867	0.194104	biological_process
GO:0002183	cytoplasmic translational initiation	2	208	59	51854	0.00961538	0.00113781	8.45078	BnaC02G0094700ZS;BnaC08G0481000ZS	0.0235867	0.194104	biological_process
GO:0070601	centromeric sister chromatid cohesion	1	208	6	51854	0.00480769	0.000115709	41.5497	BnaC02G0073400ZS	0.0238286	0.194104	biological_process
GO:0106035	protein maturation by [4Fe-4S] cluster transfer	1	208	6	51854	0.00480769	0.000115709	41.5497	BnaC04G0057600ZS	0.0238286	0.194104	biological_process
GO:0015680	protein maturation by copper ion transfer	1	208	6	51854	0.00480769	0.000115709	41.5497	BnaC02G0103300ZS	0.0238286	0.194104	biological_process
GO:0010380	regulation of chlorophyll biosynthetic process	2	208	60	51854	0.00961538	0.00115709	8.30994	BnaA03G0373800ZS;BnaC03G0457600ZS	0.0243366	0.194196	biological_process
GO:0010039	response to iron ion	2	208	63	51854	0.00961538	0.00121495	7.91422	BnaC02G0070100ZS;BnaC02G0311700ZS	0.026644	0.201169	biological_process
GO:0001935	endothelial cell proliferation	1	208	7	51854	0.00480769	0.000134994	35.614	BnaC02G0083300ZS	0.0277448	0.201169	biological_process
GO:0071258	cellular response to gravity	1	208	7	51854	0.00480769	0.000134994	35.614	BnaC02G0500000ZS	0.0277448	0.201169	biological_process
GO:0001561	fatty acid alpha-oxidation	1	208	7	51854	0.00480769	0.000134994	35.614	BnaC07G0015100ZS	0.0277448	0.201169	biological_process
GO:0080167	response to karrikin	5	208	420	51854	0.0240385	0.00809966	2.96783	BnaA05G0048100ZS;BnaA01G0035700ZS;BnaA02G0404600ZS;BnaA03G0373800ZS;BnaC03G0457600ZS	0.0277829	0.201169	biological_process
GO:0006349	regulation of gene expression by genetic imprinting	2	208	67	51854	0.00961538	0.00129209	7.44173	BnaC06G0087200ZS;BnaA04G0150800ZS	0.0298519	0.202841	biological_process
GO:0072699	protein localization to cortical microtubule cytoskeleton	1	208	8	51854	0.00480769	0.000154279	31.1623	BnaA08G0132000ZS	0.0316453	0.202841	biological_process
GO:0045132	meiotic chromosome segregation	1	208	8	51854	0.00480769	0.000154279	31.1623	BnaC03G0220600ZS	0.0316453	0.202841	biological_process
GO:0007118	budding cell apical bud growth	1	208	8	51854	0.00480769	0.000154279	31.1623	BnaC02G0070400ZS	0.0316453	0.202841	biological_process
GO:1901485	positive regulation of transcription factor catabolic process	1	208	8	51854	0.00480769	0.000154279	31.1623	BnaC02G0089300ZS	0.0316453	0.202841	biological_process
GO:0034756	regulation of iron ion transport	1	208	8	51854	0.00480769	0.000154279	31.1623	BnaC02G0311700ZS	0.0316453	0.202841	biological_process
GO:0019318	hexose metabolic process	1	208	8	51854	0.00480769	0.000154279	31.1623	BnaA01G0330600ZS	0.0316453	0.202841	biological_process
GO:0042254	ribosome biogenesis	3	208	174	51854	0.0144231	0.00335558	4.29824	BnaA03G0150600ZS;BnaC06G0453800ZS;Bnascaffold0026G0004100ZS	0.0333121	0.210081	biological_process
GO:0055073	cadmium ion homeostasis	1	208	10	51854	0.00480769	0.000192849	24.9298	BnaA02G0070000ZS	0.0393996	0.241602	biological_process
GO:0009294	DNA mediated transformation	2	208	80	51854	0.00961538	0.00154279	6.23245	BnaA04G0150800ZS;BnaC02G0128300ZS	0.0412517	0.241602	biological_process
GO:1902609	(R)-2-hydroxy-alpha-linolenic acid biosynthetic process	1	208	11	51854	0.00480769	0.000212134	22.6635	BnaC07G0015100ZS	0.0432536	0.241602	biological_process
GO:0017006	protein-tetrapyrrole linkage	1	208	11	51854	0.00480769	0.000212134	22.6635	BnaA09G0661700ZS	0.0432536	0.241602	biological_process
GO:0046500	S-adenosylmethionine metabolic process	1	208	11	51854	0.00480769	0.000212134	22.6635	BnaC09G0321300ZS	0.0432536	0.241602	biological_process
GO:0006428	isoleucyl-tRNA aminoacylation	1	208	11	51854	0.00480769	0.000212134	22.6635	BnaA03G0465600ZS	0.0432536	0.241602	biological_process
GO:0055063	sulfate ion homeostasis	1	208	11	51854	0.00480769	0.000212134	22.6635	BnaC09G0321300ZS	0.0432536	0.241602	biological_process
GO:0009240	isopentenyl diphosphate biosynthetic process	1	208	11	51854	0.00480769	0.000212134	22.6635	BnaC01G0179800ZS	0.0432536	0.241602	biological_process
GO:0042594	response to starvation	2	208	83	51854	0.00961538	0.00160065	6.00718	BnaC03G0144000ZS;BnaC01G0106500ZS	0.0440809	0.242756	biological_process
GO:0046373	L-arabinose metabolic process	1	208	12	51854	0.00480769	0.000231419	20.7748	BnaA10G0280400ZS	0.0470922	0.252233	biological_process
GO:0006271	DNA strand elongation involved in DNA replication	1	208	12	51854	0.00480769	0.000231419	20.7748	BnaA09G0499100ZS	0.0470922	0.252233	biological_process
GO:0030150	protein import into mitochondrial matrix	2	208	87	51854	0.00961538	0.00167779	5.73099	BnaC02G0082600ZS;BnaC01G0391300ZS	0.0479615	0.253418	biological_process
GO:0010499	proteasomal ubiquitin-independent protein catabolic process	2	208	89	51854	0.00961538	0.00171636	5.6022	BnaA05G0334400ZS;BnaC02G0305000ZS	0.0499469	0.258544	biological_process
GO:0010201	response to continuous far red light stimulus by the high-irradiance response system	1	208	13	51854	0.00480769	0.000250704	19.1768	BnaA09G0661700ZS	0.0509154	0.258544	biological_process
GO:0006354	DNA-templated transcription, elongation	1	208	13	51854	0.00480769	0.000250704	19.1768	BnaA04G0209100ZS	0.0509154	0.258544	biological_process
GO:0009446	putrescine biosynthetic process	1	208	14	51854	0.00480769	0.000269989	17.807	BnaA01G0035700ZS	0.0547234	0.268994	biological_process
GO:0006527	arginine catabolic process	1	208	14	51854	0.00480769	0.000269989	17.807	BnaA01G0035700ZS	0.0547234	0.268994	biological_process
GO:0051017	actin filament bundle assembly	2	208	94	51854	0.00961538	0.00181278	5.30421	BnaC06G0154800ZS;BnaA09G0543400ZS	0.0550371	0.268994	biological_process
GO:0006099	tricarboxylic acid cycle	3	208	216	51854	0.0144231	0.00416554	3.46247	BnaA06G0198400ZS;BnaA02G0418000ZS;BnaA06G0198500ZS	0.0567103	0.271708	biological_process
GO:0009877	nodulation	1	208	15	51854	0.00480769	0.000289274	16.6199	BnaA02G0338400ZS	0.0585162	0.271708	biological_process

## Sheet: Table S5
Table S5: List of significant GO terms in MEsalmon and MEbrown modules.
MEsalmon module
Term_ID	Term_description	ListHit	List Total	Pop Hit	Pop Total	Gene Ratio	Bg Ratio	Enrichment_score	Gene IDs	P-value	FDR_bh	Category
GO:0015035	protein disulfide oxidoreductase activity	9	472	267	51099	0.0190678	0.00522515	3.64923	BnaA04G0135500ZS;BnaC08G0313000ZS;BnaA07G0190400ZS;BnaC09G0603900ZS;BnaC04G0302500ZS;BnaC04G0537600ZS;BnaC01G0021900ZS;BnaC09G0074700ZS;BnaC01G0429200ZS	0.000928334	0.240791	molecular_function
GO:0003723	RNA binding	35	472	2168	51099	0.0741525	0.0424274	1.74775	BnaA05G0154800ZS;BnaA09G0017100ZS;BnaA03G0489600ZS;BnaA10G0278100ZS;BnaA07G0342800ZS;BnaC06G0283200ZS;BnaA09G0017300ZS;BnaC08G0352600ZS;BnaA05G0020400ZS;BnaC03G0562000ZS;BnaC07G0471400ZS;BnaC03G0169800ZS;BnaA09G0010700ZS;BnaA02G0148700ZS;BnaC05G0274400ZS;BnaC09G0249800ZS;BnaC05G0360400ZS;BnaA01G0107000ZS;BnaA08G0009700ZS;BnaA07G0384900ZS;BnaC03G0806200ZS;BnaC03G0043000ZS;BnaC05G0498200ZS;BnaA04G0…	0.00111996	0.240791	molecular_function
GO:0035242	protein-arginine omega-N asymmetric methyltransferase activity	3	472	38	51099	0.00635593	0.000743654	8.54689	BnaA10G0106100ZS;BnaA05G0357700ZS;BnaC09G0368000ZS	0.00519754	0.316511	molecular_function
GO:0030234	enzyme regulator activity	5	472	121	51099	0.0105932	0.00236795	4.47358	BnaA07G0001800ZS;BnaA07G0001600ZS;BnaC08G0162200ZS;BnaC08G0161400ZS;BnaC01G0366700ZS	0.00545172	0.316511	molecular_function
GO:0009982	pseudouridine synthase activity	3	472	39	51099	0.00635593	0.000763224	8.32774	BnaC03G0163200ZS;BnaC04G0221200ZS;BnaC03G0169800ZS	0.00559253	0.316511	molecular_function
GO:0004672	protein kinase activity	11	472	481	51099	0.0233051	0.0094131	2.47581	BnaC09G0479200ZS;BnaC01G0445500ZS;BnaA09G0412800ZS;BnaC01G0432400ZS;BnaA06G0393200ZS;BnaC04G0341000ZS;BnaA01G0266700ZS;BnaA09G0659800ZS;BnaC02G0434400ZS;BnaA07G0230500ZS;BnaA09G0491900ZS	0.0056032	0.316511	molecular_function
GO:0016277	[myelin basic protein]-arginine N-methyltransferase activity	2	472	13	51099	0.00423729	0.000254408	16.6555	BnaA10G0106100ZS;BnaC09G0368000ZS	0.00620824	0.316511	molecular_function
GO:0008469	histone-arginine N-methyltransferase activity	3	472	43	51099	0.00635593	0.000841504	7.55306	BnaA10G0106100ZS;BnaA05G0357700ZS;BnaC09G0368000ZS	0.00734966	0.316511	molecular_function
GO:0015038	glutathione disulfide oxidoreductase activity	2	472	15	51099	0.00423729	0.000293548	14.4347	BnaA07G0190400ZS;BnaC01G0429200ZS	0.00825595	0.316511	molecular_function
GO:0035241	protein-arginine omega-N monomethyltransferase activity	2	472	15	51099	0.00423729	0.000293548	14.4347	BnaA10G0106100ZS;BnaC09G0368000ZS	0.00825595	0.316511	molecular_function
GO:0004534	5'-3' exoribonuclease activity	2	472	15	51099	0.00423729	0.000293548	14.4347	BnaC08G0046200ZS;BnaC04G0216600ZS	0.00825595	0.316511	molecular_function
GO:0003729	mRNA binding	22	472	1362	51099	0.0466102	0.0266541	1.7487	BnaA05G0154800ZS;BnaC09G0209200ZS;BnaA05G0105000ZS;BnaA08G0038200ZS;BnaC08G0531300ZS;BnaA09G0235000ZS;BnaA09G0514800ZS;BnaC03G0562000ZS;BnaC05G0274400ZS;BnaC09G0249800ZS;BnaA03G0008300ZS;BnaA04G0063800ZS;BnaA01G0153900ZS;BnaC04G0384500ZS;BnaA07G0084600ZS;BnaA06G0390100ZS;BnaA02G0082800ZS;BnaA04G0221700ZS;BnaC01G0281100ZS;BnaC01G0509200ZS;BnaA02G0395700ZS;BnaA02G0392700ZS	0.00883285	0.316511	molecular_function
GO:0030527	structural constituent of chromatin	2	472	18	51099	0.00423729	0.000352257	12.029	BnaC01G0033600ZS;BnaA01G0028700ZS	0.0118125	0.331915	molecular_function
GO:0001653	peptide receptor activity	2	472	18	51099	0.00423729	0.000352257	12.029	BnaA08G0009600ZS;BnaA09G0659800ZS	0.0118125	0.331915	molecular_function
GO:0004605	phosphatidate cytidylyltransferase activity	2	472	19	51099	0.00423729	0.000371827	11.3959	BnaC04G0570500ZS;BnaA03G0219200ZS	0.0131222	0.331915	molecular_function
GO:0000104	succinate dehydrogenase activity	2	472	19	51099	0.00423729	0.000371827	11.3959	BnaA02G0344300ZS;BnaC02G0554900ZS	0.0131222	0.331915	molecular_function
GO:0034511	U3 snoRNA binding	2	472	19	51099	0.00423729	0.000371827	11.3959	BnaA10G0047600ZS;BnaA08G0260600ZS	0.0131222	0.331915	molecular_function
GO:0008047	enzyme activator activity	3	472	56	51099	0.00635593	0.00109591	5.79967	BnaC08G0531300ZS;BnaC08G0313000ZS;BnaC09G0323400ZS	0.0151197	0.361193	molecular_function
GO:0005543	phospholipid binding	4	472	106	51099	0.00847458	0.0020744	4.08531	BnaC09G0253700ZS;BnaA03G0026400ZS;BnaC09G0554000ZS;BnaA05G0037200ZS	0.0170646	0.366294	molecular_function
GO:0008177	succinate dehydrogenase (ubiquinone) activity	2	472	22	51099	0.00423729	0.000430537	9.84187	BnaA02G0344300ZS;BnaC02G0554900ZS	0.0174068	0.366294	molecular_function
GO:0004743	pyruvate kinase activity	3	472	61	51099	0.00635593	0.00119376	5.32429	BnaC04G0278400ZS;BnaA03G0374700ZS;BnaA03G0034600ZS	0.018981	0.366294	molecular_function
GO:0030955	potassium ion binding	3	472	61	51099	0.00635593	0.00119376	5.32429	BnaC04G0278400ZS;BnaA03G0374700ZS;BnaA03G0034600ZS	0.018981	0.366294	molecular_function
GO:0003958	NADPH-hemoprotein reductase activity	2	472	24	51099	0.00423729	0.000469677	9.02172	BnaC03G0345200ZS;BnaC01G0180000ZS	0.0205475	0.366294	molecular_function
GO:0016671	oxidoreductase activity, acting on a sulfur group of donors, disulfide as acceptor	3	472	63	51099	0.00635593	0.0012329	5.15527	BnaC01G0021900ZS;BnaC04G0537600ZS;BnaC08G0313000ZS	0.0206639	0.366294	molecular_function
GO:0015288	porin activity	3	472	65	51099	0.00635593	0.00127204	4.99664	BnaC09G0091300ZS;BnaA04G0004700ZS;BnaA03G0413800ZS	0.0224261	0.366294	molecular_function
GO:0017137	Rab GTPase binding	4	472	116	51099	0.00847458	0.0022701	3.73312	BnaA01G0179200ZS;BnaA10G0100400ZS;BnaA04G0129400ZS;BnaA08G0313000ZS	0.0229097	0.366294	molecular_function
GO:0004518	nuclease activity	3	472	67	51099	0.00635593	0.00131118	4.84749	BnaA02G0214800ZS;BnaC03G0562000ZS;BnaA06G0153100ZS	0.0242677	0.366294	molecular_function
GO:0010181	FMN binding	4	472	121	51099	0.00847458	0.00236795	3.57886	BnaA01G0020500ZS;BnaC03G0345200ZS;BnaC01G0441800ZS;BnaC01G0180000ZS	0.0262357	0.366294	molecular_function
GO:0008964	phosphoenolpyruvate carboxylase activity	2	472	29	51099	0.00423729	0.000567526	7.46625	BnaC06G0128000ZS;BnaC06G0127900ZS	0.0293269	0.366294	molecular_function
GO:0035529	NADH pyrophosphatase activity	2	472	31	51099	0.00423729	0.000606665	6.98455	BnaA03G0431300ZS;BnaA06G0417300ZS	0.0331866	0.366294	molecular_function
GO:0051537	2 iron, 2 sulfur cluster binding	5	472	195	51099	0.0105932	0.00381612	2.77591	BnaA02G0344300ZS;BnaA03G0237900ZS;BnaA07G0190400ZS;BnaC01G0429200ZS;BnaC02G0055600ZS	0.0354552	0.366294	molecular_function
GO:0017056	structural constituent of nuclear pore	3	472	78	51099	0.00635593	0.00152645	4.16387	BnaA09G0528200ZS;BnaA10G0273700ZS;BnaC04G0488900ZS	0.0358074	0.366294	molecular_function
GO:0047631	ADP-ribose diphosphatase activity	2	472	33	51099	0.00423729	0.000645805	6.56125	BnaA03G0431300ZS;BnaA06G0417300ZS	0.0372326	0.366294	molecular_function
GO:0019003	GDP binding	2	472	33	51099	0.00423729	0.000645805	6.56125	BnaC05G0147600ZS;BnaC02G0031300ZS	0.0372326	0.366294	molecular_function
GO:0004739	pyruvate dehydrogenase (acetyl-transferring) activity	2	472	34	51099	0.00423729	0.000665375	6.36827	BnaA09G0447400ZS;BnaC04G0228600ZS	0.0393228	0.366294	molecular_function
GO:0001078	proximal promoter DNA-binding transcription repressor activity, RNA polymerase II-specific	2	472	35	51099	0.00423729	0.000684945	6.18632	BnaA10G0273900ZS;BnaA06G0169600ZS	0.0414566	0.366294	molecular_function
GO:0004362	glutathione-disulfide reductase activity	2	472	36	51099	0.00423729	0.000704515	6.01448	BnaA04G0135500ZS;BnaC09G0074700ZS	0.0436329	0.366294	molecular_function
GO:0016799	hydrolase activity, hydrolyzing N-glycosyl compounds	2	472	36	51099	0.00423729	0.000704515	6.01448	BnaC02G0049300ZS;BnaA02G0022200ZS	0.0436329	0.366294	molecular_function
GO:0004124	cysteine synthase activity	2	472	36	51099	0.00423729	0.000704515	6.01448	BnaA04G0020100ZS;BnaC04G0269000ZS	0.0436329	0.366294	molecular_function
GO:0016034	maleylacetoacetate isomerase activity	1	472	5	51099	0.00211864	9.78493e-05	21.6521	BnaA06G0403000ZS	0.0453412	0.366294	molecular_function
GO:0008240	tripeptidyl-peptidase activity	1	472	5	51099	0.00211864	9.78493e-05	21.6521	BnaC07G0434300ZS	0.0453412	0.366294	molecular_function
GO:0047760	butyrate-CoA ligase activity	1	472	5	51099	0.00211864	9.78493e-05	21.6521	BnaA05G0387800ZS	0.0453412	0.366294	molecular_function
GO:0046933	proton-transporting ATP synthase activity, rotational mechanism	3	472	90	51099	0.00635593	0.00176129	3.60869	BnaA05G0111500ZS;BnaA05G0111300ZS;BnaC09G0245200ZS	0.0510592	0.366294	molecular_function
GO:0032041	NAD-dependent histone deacetylase activity (H3-K14 specific)	2	472	40	51099	0.00423729	0.000782794	5.41303	BnaA06G0187900ZS;BnaC07G0353800ZS	0.0527445	0.366294	molecular_function
GO:0015217	ADP transmembrane transporter activity	1	472	6	51099	0.00211864	0.000117419	18.0434	BnaC09G0044100ZS	0.0541602	0.366294	molecular_function
GO:0004032	alditol:NADP+ 1-oxidoreductase activity	1	472	6	51099	0.00211864	0.000117419	18.0434	BnaC08G0339800ZS	0.0541602	0.366294	molecular_function
GO:0019107	myristoyltransferase activity	1	472	6	51099	0.00211864	0.000117419	18.0434	BnaC01G0198300ZS	0.0541602	0.366294	molecular_function
GO:0004379	glycylpeptide N-tetradecanoyltransferase activity	1	472	6	51099	0.00211864	0.000117419	18.0434	BnaC01G0198300ZS	0.0541602	0.366294	molecular_function
GO:0004484	mRNA guanylyltransferase activity	1	472	6	51099	0.00211864	0.000117419	18.0434	BnaA03G0003600ZS	0.0541602	0.366294	molecular_function
GO:0015142	tricarboxylic acid transmembrane transporter activity	1	472	6	51099	0.00211864	0.000117419	18.0434	BnaC03G0096800ZS	0.0541602	0.366294	molecular_function
GO:0015230	FAD transmembrane transporter activity	1	472	6	51099	0.00211864	0.000117419	18.0434	BnaA09G0101000ZS	0.0541602	0.366294	molecular_function
GO:0015367	oxoglutarate:malate antiporter activity	1	472	6	51099	0.00211864	0.000117419	18.0434	BnaC03G0096800ZS	0.0541602	0.366294	molecular_function
GO:0008242	omega peptidase activity	1	472	6	51099	0.00211864	0.000117419	18.0434	BnaA02G0232900ZS	0.0541602	0.366294	molecular_function
GO:0043429	2-nonaprenyl-6-methoxy-1,4-benzoquinone methyltransferase activity	1	472	6	51099	0.00211864	0.000117419	18.0434	BnaC03G0129500ZS	0.0541602	0.366294	molecular_function
GO:0043333	2-octaprenyl-6-methoxy-1,4-benzoquinone methylase activity	1	472	6	51099	0.00211864	0.000117419	18.0434	BnaC03G0129500ZS	0.0541602	0.366294	molecular_function
GO:0010175	sphingosine transmembrane transporter activity	1	472	6	51099	0.00211864	0.000117419	18.0434	BnaA03G0166700ZS	0.0541602	0.366294	molecular_function
GO:0004152	dihydroorotate dehydrogenase activity	1	472	6	51099	0.00211864	0.000117419	18.0434	BnaC09G0062800ZS	0.0541602	0.366294	molecular_function
GO:0032131	alkylated DNA binding	1	472	6	51099	0.00211864	0.000117419	18.0434	BnaA09G0474300ZS	0.0541602	0.366294	molecular_function
GO:0016651	oxidoreductase activity, acting on NAD(P)H	1	472	6	51099	0.00211864	0.000117419	18.0434	BnaC03G0345200ZS	0.0541602	0.366294	molecular_function
GO:0052820	DNA-1,N6-ethenoadenine N-glycosylase activity	1	472	6	51099	0.00211864	0.000117419	18.0434	BnaA09G0474300ZS	0.0541602	0.366294	molecular_function
GO:0034485	phosphatidylinositol-3,4,5-trisphosphate 5-phosphatase activity	2	472	42	51099	0.00423729	0.000821934	5.15527	BnaA09G0569700ZS;BnaA03G0179400ZS	0.0575311	0.366294	molecular_function
GO:0005829	cytosol	110	533	7920	56777	0.206379	0.139493	1.47949	BnaC01G0198300ZS;BnaC07G0164700ZS;BnaA06G0190300ZS;BnaC09G0368000ZS;BnaC02G0050600ZS;BnaA03G0334000ZS;BnaC09G0619000ZS;BnaC09G0587900ZS;BnaC02G0104700ZS;BnaC08G0339800ZS;BnaC02G0138900ZS;BnaC02G0069000ZS;BnaA09G0017300ZS;BnaA05G0495500ZS;BnaA06G0403000ZS;BnaA01G0321200ZS;BnaA03G0037300ZS;BnaA02G0148700ZS;BnaA08G0175200ZS;BnaC09G0249800ZS;BnaA03G0008300ZS;BnaA08G0009700ZS;BnaA09G0444200ZS;BnaC05G0…	1.40309e-05	0.00319905	cellular_component
GO:0030008	TRAPP complex	3	533	25	56777	0.00562852	0.000440319	12.7828	BnaC06G0054600ZS;BnaC02G0138900ZS;BnaC09G0227900ZS	0.00162242	0.184956	cellular_component
GO:0030904	retromer complex	3	533	32	56777	0.00562852	0.000563609	9.98657	BnaC03G0575200ZS;BnaA03G0026400ZS;BnaA07G0025200ZS	0.00333278	0.234723	cellular_component
GO:0005635	nuclear envelope	9	533	336	56777	0.0168856	0.00591789	2.85331	BnaA10G0278100ZS;BnaC02G0138900ZS;BnaA05G0495500ZS;BnaA03G0319800ZS;BnaA10G0273700ZS;BnaC03G0562000ZS;BnaC04G0488900ZS;BnaA09G0523900ZS;BnaA09G0528200ZS	0.00484615	0.234723	cellular_component
GO:0005643	nuclear pore	6	533	167	56777	0.011257	0.00294133	3.82719	BnaA10G0278100ZS;BnaA03G0319800ZS;BnaA10G0273700ZS;BnaC04G0488900ZS;BnaA09G0523900ZS;BnaA09G0528200ZS	0.00514744	0.234723	cellular_component
GO:0030124	AP-4 adaptor complex	2	533	14	56777	0.00375235	0.000246579	15.2176	BnaA08G0175200ZS;BnaC01G0180500ZS	0.00742824	0.282273	cellular_component
GO:0005732	small nucleolar ribonucleoprotein complex	3	533	45	56777	0.00562852	0.000792574	7.10156	BnaA07G0342800ZS;BnaC08G0352600ZS;BnaA08G0155800ZS	0.0087155	0.283876	cellular_component
GO:0005783	endoplasmic reticulum	40	533	2902	56777	0.0750469	0.0511122	1.46828	BnaC06G0320800ZS;BnaC06G0127700ZS;BnaA05G0074800ZS;BnaC03G0268100ZS;BnaA09G0523900ZS;BnaC01G0445200ZS;BnaC02G0050600ZS;BnaA07G0275100ZS;BnaC04G0535900ZS;BnaC02G0138900ZS;BnaA05G0332800ZS;BnaC03G0209000ZS;BnaA05G0495500ZS;BnaC03G0562000ZS;BnaA03G0280700ZS;BnaA01G0042500ZS;BnaA03G0479700ZS;BnaC05G0360400ZS;BnaA03G0054200ZS;BnaA01G0139700ZS;BnaC07G0471500ZS;BnaA02G0012100ZS;BnaC08G0497200ZS;BnaC09G0…	0.0105811	0.294659	cellular_component
GO:0000275	mitochondrial proton-transporting ATP synthase complex, catalytic core F(1)	3	533	50	56777	0.00562852	0.000880638	6.39141	BnaA05G0111500ZS;BnaA05G0111300ZS;BnaC09G0245200ZS	0.0116313	0.294659	cellular_component
GO:0005753	mitochondrial proton-transporting ATP synthase complex	3	533	56	56777	0.00562852	0.000986315	5.70661	BnaA05G0111500ZS;BnaA05G0111300ZS;BnaC09G0245200ZS	0.0157866	0.359934	cellular_component
GO:0000777	condensed chromosome kinetochore	2	533	23	56777	0.00375235	0.000405094	9.26291	BnaA06G0263500ZS;BnaC04G0142100ZS	0.0195354	0.376335	cellular_component
GO:0046930	pore complex	3	533	61	56777	0.00562852	0.00107438	5.23886	BnaC09G0091300ZS;BnaA04G0004700ZS;BnaA03G0413800ZS	0.0198071	0.376335	cellular_component
GO:0034515	proteasome storage granule	2	533	26	56777	0.00375235	0.000457932	8.19411	BnaA07G0001600ZS;BnaA07G0001800ZS	0.0246364	0.387443	cellular_component
GO:0008540	proteasome regulatory particle, base subcomplex	3	533	68	56777	0.00562852	0.00119767	4.69956	BnaA07G0001600ZS;BnaA08G0009600ZS;BnaA07G0001800ZS	0.0262956	0.387443	cellular_component
GO:0005681	spliceosomal complex	8	533	375	56777	0.0150094	0.00660479	2.2725	BnaC05G0274400ZS;BnaC09G0249800ZS;BnaA05G0154800ZS;BnaC07G0085100ZS;BnaA01G0324300ZS;BnaA09G0017300ZS;BnaC04G0018100ZS;BnaA02G0392700ZS	0.0264426	0.387443	cellular_component
GO:0016020	membrane	47	533	3764	56777	0.0881801	0.0662945	1.33013	BnaA09G0537700ZS;BnaC07G0434300ZS;BnaA02G0173500ZS;BnaA10G0186200ZS;BnaA03G0026400ZS;BnaA01G0101600ZS;BnaA08G0009600ZS;BnaA07G0230500ZS;BnaA09G0000900ZS;BnaC08G0212600ZS;BnaA01G0272000ZS;BnaC03G0209000ZS;BnaA01G0267200ZS;BnaA02G0055800ZS;BnaC03G0665600ZS;BnaC08G0165800ZS;BnaC01G0426100ZS;BnaA05G0187900ZS;BnaA02G0253500ZS;BnaA08G0197900ZS;BnaC09G0132000ZS;BnaA01G0324400ZS;BnaA02G0191400ZS;BnaA04G0…	0.0291957	0.387443	cellular_component
GO:0005774	vacuolar membrane	28	533	2038	56777	0.0525328	0.0358948	1.46352	BnaA09G0537700ZS;BnaC07G0434300ZS;BnaA05G0338300ZS;BnaC02G0095200ZS;BnaC03G0268100ZS;BnaA01G0275600ZS;BnaC02G0050600ZS;BnaC01G0145200ZS;BnaC04G0607100ZS;BnaA05G0341700ZS;BnaC03G0209000ZS;BnaC03G0665600ZS;BnaC02G0256800ZS;BnaA08G0197900ZS;BnaC09G0384800ZS;BnaC03G0096800ZS;BnaA02G0153900ZS;BnaC03G0386300ZS;BnaC03G0043000ZS;BnaC02G0077500ZS;BnaA02G0170500ZS;BnaA03G0335300ZS;BnaA03G0413500ZS;BnaC05G0…	0.0303903	0.387443	cellular_component
GO:0005847	mRNA cleavage and polyadenylation specificity factor complex	2	533	30	56777	0.00375235	0.000528383	7.10156	BnaA03G0053800ZS;BnaA07G0084600ZS	0.0321763	0.387443	cellular_component
GO:0005739	mitochondrion	50	533	4080	56777	0.0938086	0.0718601	1.30543	BnaA02G0076800ZS;BnaA02G0344300ZS;BnaA10G0149000ZS;BnaC04G0269000ZS;BnaC08G0171000ZS;BnaA09G0067100ZS;BnaC06G0451000ZS;BnaA05G0338300ZS;BnaA06G0433100ZS;BnaC05G0118300ZS;BnaC09G0245200ZS;BnaC08G0435100ZS;BnaA09G0447400ZS;BnaC09G0105500ZS;BnaC09G0044200ZS;BnaA01G0427700ZS;BnaC02G0031300ZS;BnaC08G0212600ZS;BnaC06G0131000ZS;BnaC02G0554900ZS;BnaA01G0412700ZS;BnaA10G0047600ZS;BnaC04G0481800ZS;BnaA05G0…	0.0332855	0.387443	cellular_component
GO:0005618	cell wall	27	533	1986	56777	0.0506567	0.034979	1.4482	BnaC02G0436500ZS;BnaC02G0095200ZS;BnaC03G0235900ZS;BnaA03G0517000ZS;BnaC02G0032200ZS;BnaA03G0390400ZS;BnaC04G0551800ZS;BnaA01G0427700ZS;BnaA05G0174500ZS;BnaC02G0104700ZS;BnaA01G0037500ZS;BnaC02G0031300ZS;BnaC02G0069000ZS;BnaC03G0209000ZS;BnaC02G0554900ZS;BnaA02G0253500ZS;BnaA03G0037300ZS;BnaA05G0111500ZS;BnaC03G0096800ZS;BnaA03G0008300ZS;BnaA06G0349500ZS;BnaC01G0086400ZS;BnaA02G0082800ZS;BnaA05G0…	0.0368868	0.387443	cellular_component
GO:0000502	proteasome complex	6	533	265	56777	0.011257	0.00466738	2.41185	BnaA08G0009600ZS;BnaA07G0001800ZS;BnaA07G0001600ZS;BnaC08G0162200ZS;BnaC04G0204800ZS;BnaC08G0161400ZS	0.0400408	0.387443	cellular_component
GO:0045273	respiratory chain complex II	2	533	37	56777	0.00375235	0.000651672	5.75802	BnaA02G0344300ZS;BnaC02G0554900ZS	0.0472032	0.387443	cellular_component
GO:0005663	DNA replication factor C complex	2	533	38	56777	0.00375235	0.000669285	5.6065	BnaA02G0373100ZS;BnaC09G0139400ZS	0.0495235	0.387443	cellular_component
GO:0016592	mediator complex	4	533	147	56777	0.00750469	0.00258908	2.8986	BnaC03G0209000ZS;BnaC03G0056700ZS;BnaC09G0276700ZS;BnaA02G0082600ZS	0.05042	0.387443	cellular_component
GO:0031533	mRNA cap methyltransferase complex	1	533	6	56777	0.00187617	0.000105677	17.7539	BnaA03G0003600ZS	0.0550225	0.387443	cellular_component
GO:0031972	chloroplast intermembrane space	1	533	6	56777	0.00187617	0.000105677	17.7539	BnaC01G0052200ZS	0.0550225	0.387443	cellular_component
GO:1990423	RZZ complex	1	533	6	56777	0.00187617	0.000105677	17.7539	BnaC04G0142100ZS	0.0550225	0.387443	cellular_component
GO:0031262	Ndc80 complex	1	533	6	56777	0.00187617	0.000105677	17.7539	BnaA06G0263500ZS	0.0550225	0.387443	cellular_component
GO:0009277	fungal-type cell wall	1	533	6	56777	0.00187617	0.000105677	17.7539	BnaA06G0061400ZS	0.0550225	0.387443	cellular_component
GO:0000159	protein phosphatase type 2A complex	3	533	92	56777	0.00562852	0.00162037	3.47359	BnaA08G0026300ZS;BnaA05G0171200ZS;BnaC05G0392800ZS	0.0560171	0.387443	cellular_component
GO:0030131	clathrin adaptor complex	2	533	41	56777	0.00375235	0.000722123	5.19627	BnaA08G0175200ZS;BnaC01G0180500ZS	0.056723	0.387443	cellular_component
GO:0005770	late endosome	4	533	154	56777	0.00750469	0.00271237	2.76684	BnaC07G0164700ZS;BnaA03G0232300ZS;BnaA07G0025200ZS;BnaC02G0058900ZS	0.0578915	0.387443	cellular_component
GO:0006397	mRNA processing	20	497	779	51854	0.0402414	0.0150229	2.67867	BnaC04G0216600ZS;BnaA06G0433100ZS;BnaA09G0017100ZS;BnaA05G0361100ZS;BnaA02G0390500ZS;BnaC08G0046200ZS;BnaA03G0402700ZS;BnaC08G0531300ZS;BnaA09G0235000ZS;BnaC07G0085100ZS;BnaC06G0283200ZS;BnaC03G0562000ZS;BnaA09G0010700ZS;BnaC09G0249800ZS;BnaC05G0360400ZS;BnaA01G0107000ZS;BnaC04G0018100ZS;BnaA04G0063800ZS;BnaC04G0538600ZS;BnaA02G0392700ZS	8.09931e-05	0.0638226	biological_process
GO:0006886	intracellular protein transport	19	497	875	51854	0.0382294	0.0168743	2.26554	BnaA05G0074800ZS;BnaA03G0552300ZS;BnaC02G0138900ZS;BnaA05G0332800ZS;BnaA10G0100400ZS;BnaC03G0409100ZS;BnaA08G0175200ZS;BnaA03G0232300ZS;BnaA08G0313000ZS;BnaA03G0054200ZS;BnaC03G0386300ZS;BnaA04G0129400ZS;BnaC09G0227900ZS;BnaC03G0575200ZS;BnaC06G0054600ZS;BnaA07G0025200ZS;BnaA08G0144300ZS;BnaC01G0180500ZS;BnaC02G0473700ZS	0.000936419	0.236639	biological_process
GO:1904262	negative regulation of TORC1 signaling	2	497	6	51854	0.00402414	0.000115709	34.778	BnaC06G0381300ZS;BnaC02G0258600ZS	0.00134059	0.236639	biological_process
GO:0006470	protein dephosphorylation	6	497	129	51854	0.0120724	0.00248775	4.85274	BnaA08G0026300ZS;BnaC01G0419400ZS;BnaC05G0523600ZS;BnaC05G0392800ZS;BnaA06G0424400ZS;BnaA01G0396400ZS	0.00158642	0.236639	biological_process
GO:0006378	mRNA polyadenylation	5	497	89	51854	0.0100604	0.00171636	5.86146	BnaA04G0171500ZS;BnaA03G0053800ZS;BnaA02G0148700ZS;BnaA09G0235000ZS;BnaA07G0084600ZS	0.00169971	0.236639	biological_process
GO:0045454	cell redox homeostasis	13	497	522	51854	0.0261569	0.0100667	2.59836	BnaA04G0135500ZS;BnaC08G0313000ZS;BnaA07G0190400ZS;BnaC09G0603900ZS;BnaC04G0302500ZS;BnaC04G0537600ZS;BnaC05G0032900ZS;BnaC03G0268100ZS;BnaC07G0471700ZS;BnaC01G0021900ZS;BnaC09G0074700ZS;BnaC01G0429200ZS;BnaC06G0341400ZS	0.00180182	0.236639	biological_process
GO:0006878	cellular copper ion homeostasis	3	497	31	51854	0.00603622	0.000597832	10.0968	BnaA03G0335300ZS;BnaC08G0361300ZS;BnaC08G0505400ZS	0.00322259	0.362772	biological_process
GO:0048507	meristem development	3	497	33	51854	0.00603622	0.000636402	9.48491	BnaA03G0094700ZS;BnaC08G0081300ZS;BnaC08G0256200ZS	0.00385661	0.36351	biological_process
GO:0016554	cytidine to uridine editing	4	497	68	51854	0.00804829	0.00131137	6.13729	BnaC06G0283200ZS;BnaA01G0107000ZS;BnaA06G0433100ZS;BnaC04G0538600ZS	0.00418603	0.36351	biological_process
GO:0019919	peptidyl-arginine methylation, to asymmetrical-dimethyl arginine	3	497	36	51854	0.00603622	0.000694257	8.6945	BnaA10G0106100ZS;BnaA05G0357700ZS;BnaC09G0368000ZS	0.00494112	0.36351	biological_process
GO:0006099	tricarboxylic acid cycle	7	497	216	51854	0.0140845	0.00416554	3.38119	BnaA02G0344300ZS;BnaC02G0031300ZS;BnaC08G0171000ZS;BnaC08G0212600ZS;BnaC02G0554900ZS;BnaC06G0128000ZS;BnaC06G0127900ZS	0.00507438	0.36351	biological_process
GO:0000967	rRNA 5'-end processing	2	497	12	51854	0.00402414	0.000231419	17.389	BnaC08G0046200ZS;BnaC04G0216600ZS	0.00567802	0.372856	biological_process
GO:0043161	proteasome-mediated ubiquitin-dependent protein catabolic process	10	497	410	51854	0.0201207	0.00790682	2.54473	BnaA08G0009600ZS;BnaA07G0001800ZS;BnaA08G0189300ZS;BnaA09G0107300ZS;BnaC09G0559600ZS;BnaA07G0001600ZS;BnaC08G0162200ZS;BnaA07G0041900ZS;BnaC04G0204800ZS;BnaC08G0161400ZS	0.0067163	0.400368	biological_process
GO:0019500	cyanide catabolic process	2	497	14	51854	0.00402414	0.000269989	14.9049	BnaC04G0269000ZS;BnaA06G0190300ZS	0.00773027	0.400368	biological_process
GO:0019499	cyanide metabolic process	2	497	14	51854	0.00402414	0.000269989	14.9049	BnaC04G0269000ZS;BnaA06G0190300ZS	0.00773027	0.400368	biological_process
GO:0034969	histone arginine methylation	3	497	43	51854	0.00603622	0.000829251	7.27912	BnaA10G0106100ZS;BnaA05G0357700ZS;BnaC09G0368000ZS	0.00812931	0.400368	biological_process
GO:0006888	ER to Golgi vesicle-mediated transport	9	497	365	51854	0.0181087	0.00703899	2.57262	BnaC02G0138900ZS;BnaC07G0164700ZS;BnaA05G0332800ZS;BnaC06G0054600ZS;BnaA05G0074800ZS;BnaC07G0471700ZS;BnaC04G0142100ZS;BnaC02G0473700ZS;BnaC09G0227900ZS	0.00922663	0.427682	biological_process
GO:0007143	female meiotic nuclear division	2	497	16	51854	0.00402414	0.000308559	13.0418	BnaA06G0362100ZS;BnaA09G0632000ZS	0.0100657	0.440654	biological_process
GO:0006662	glycerol ether metabolic process	4	497	89	51854	0.00804829	0.00171636	4.68917	BnaC01G0021900ZS;BnaC09G0603900ZS;BnaC04G0537600ZS;BnaC08G0313000ZS	0.0107322	0.445105	biological_process
GO:0060149	negative regulation of posttranscriptional gene silencing	2	497	17	51854	0.00402414	0.000327844	12.2746	BnaC08G0046200ZS;BnaC04G0216600ZS	0.011336	0.446638	biological_process
GO:0006559	L-phenylalanine catabolic process	3	497	52	51854	0.00603622	0.00100282	6.01927	BnaA05G0449800ZS;BnaA07G0003600ZS;BnaA06G0403000ZS	0.0136667	0.465748	biological_process
GO:0051262	protein tetramerization	2	497	19	51854	0.00402414	0.000366413	10.9825	BnaC06G0128000ZS;BnaC06G0127900ZS	0.0140747	0.465748	biological_process
GO:0046785	microtubule polymerization	2	497	19	51854	0.00402414	0.000366413	10.9825	BnaC09G0364000ZS;BnaA01G0275300ZS	0.0140747	0.465748	biological_process
GO:0045087	innate immune response	8	497	330	51854	0.0160966	0.00636402	2.52931	BnaA02G0082800ZS;BnaA08G0038200ZS;BnaA08G0315800ZS;BnaA07G0001600ZS;BnaA10G0273700ZS;BnaA09G0526400ZS;BnaA09G0659800ZS;BnaC05G0178500ZS	0.015017	0.465748	biological_process
GO:0006105	succinate metabolic process	2	497	20	51854	0.00402414	0.000385698	10.4334	BnaA05G0338300ZS;BnaC02G0031300ZS	0.0155404	0.465748	biological_process
GO:0010587	miRNA catabolic process	2	497	21	51854	0.00402414	0.000404983	9.93657	BnaC08G0046200ZS;BnaC04G0216600ZS	0.0170685	0.465748	biological_process
GO:0006307	DNA dealkylation involved in DNA repair	2	497	21	51854	0.00402414	0.000404983	9.93657	BnaA09G0474300ZS;BnaA02G0392700ZS	0.0170685	0.465748	biological_process
GO:0010165	response to X-ray	2	497	21	51854	0.00402414	0.000404983	9.93657	BnaA06G0362100ZS;BnaA09G0632000ZS	0.0170685	0.465748	biological_process
GO:0006754	ATP biosynthetic process	2	497	22	51854	0.00402414	0.000424268	9.48491	BnaA05G0111500ZS;BnaA05G0111300ZS	0.0186576	0.465748	biological_process
GO:0032527	protein exit from endoplasmic reticulum	2	497	22	51854	0.00402414	0.000424268	9.48491	BnaC04G0142100ZS;BnaC02G0473700ZS	0.0186576	0.465748	biological_process
GO:0006333	chromatin assembly or disassembly	2	497	22	51854	0.00402414	0.000424268	9.48491	BnaC01G0033600ZS;BnaA01G0028700ZS	0.0186576	0.465748	biological_process
GO:0090630	activation of GTPase activity	3	497	59	51854	0.00603622	0.00113781	5.30512	BnaA10G0100400ZS;BnaA04G0129400ZS;BnaA08G0313000ZS	0.0191436	0.465748	biological_process
GO:0010073	meristem maintenance	4	497	109	51854	0.00804829	0.00210206	3.82877	BnaC03G0291600ZS;BnaA01G0042500ZS;BnaC02G0096600ZS;BnaA04G0172600ZS	0.0210908	0.465748	biological_process
GO:0043481	anthocyanin accumulation in tissues in response to UV light	2	497	24	51854	0.00402414	0.000462838	8.6945	BnaA03G0402700ZS;BnaA02G0390500ZS	0.022014	0.465748	biological_process
GO:0080156	mitochondrial mRNA modification	3	497	63	51854	0.00603622	0.00121495	4.96829	BnaA01G0107000ZS;BnaA06G0433100ZS;BnaC04G0538600ZS	0.0227418	0.465748	biological_process
GO:0009698	phenylpropanoid metabolic process	3	497	64	51854	0.00603622	0.00123423	4.89066	BnaC02G0077700ZS;BnaC05G0371900ZS;BnaC01G0180000ZS	0.0236947	0.465748	biological_process
GO:0006121	mitochondrial electron transport, succinate to ubiquinone	2	497	25	51854	0.00402414	0.000482123	8.34672	BnaA02G0344300ZS;BnaC02G0554900ZS	0.0237787	0.465748	biological_process
GO:0016973	poly(A)+ mRNA export from nucleus	3	497	66	51854	0.00603622	0.0012728	4.74245	BnaA09G0528200ZS;BnaA03G0319800ZS;BnaC04G0488900ZS	0.0256647	0.465748	biological_process
GO:0009691	cytokinin biosynthetic process	3	497	66	51854	0.00603622	0.0012728	4.74245	BnaA02G0076800ZS;BnaA02G0022200ZS;BnaC02G0049300ZS	0.0256647	0.465748	biological_process
GO:0009943	adaxial/abaxial axis specification	2	497	27	51854	0.00402414	0.000520693	7.72844	BnaA05G0052900ZS;BnaA02G0064900ZS	0.0274746	0.465748	biological_process
GO:0001522	pseudouridine synthesis	2	497	27	51854	0.00402414	0.000520693	7.72844	BnaC03G0163200ZS;BnaC04G0221200ZS	0.0274746	0.465748	biological_process
GO:0048510	regulation of timing of transition from vegetative to reproductive phase	5	497	176	51854	0.0100604	0.00339415	2.96403	BnaA07G0352300ZS;BnaC01G0460700ZS;BnaA08G0212700ZS;BnaA02G0390500ZS;BnaA03G0402700ZS	0.0278528	0.465748	biological_process
GO:0006979	response to oxidative stress	15	497	900	51854	0.0301811	0.0173564	1.7389	BnaC02G0093200ZS;BnaC09G0187100ZS;BnaA02G0058100ZS;BnaC08G0171000ZS;BnaA05G0092700ZS;BnaC01G0180000ZS;BnaA05G0338300ZS;BnaC06G0353800ZS;BnaA03G0003200ZS;BnaA09G0659800ZS;BnaC01G0088200ZS;BnaC04G0111300ZS;BnaA02G0052100ZS;BnaC09G0105500ZS;BnaA07G0084600ZS	0.0287104	0.465748	biological_process
GO:0000462	maturation of SSU-rRNA from tricistronic rRNA transcript (SSU-rRNA, 5.8S rRNA, LSU-rRNA)	4	497	120	51854	0.00804829	0.00231419	3.4778	BnaA08G0260600ZS;BnaA10G0047600ZS;BnaC08G0233700ZS;BnaA03G0088800ZS	0.0287222	0.465748	biological_process
GO:0015986	ATP synthesis coupled proton transport	4	497	120	51854	0.00804829	0.00231419	3.4778	BnaA05G0111500ZS;BnaA05G0111300ZS;BnaC09G0245200ZS;BnaA08G0197900ZS	0.0287222	0.465748	biological_process
GO:0045926	negative regulation of growth	2	497	29	51854	0.00402414	0.000559263	7.19545	BnaC01G0419400ZS;BnaA01G0396400ZS	0.0313847	0.465748	biological_process
GO:0006097	glyoxylate cycle	2	497	29	51854	0.00402414	0.000559263	7.19545	BnaA05G0387800ZS;BnaC08G0171000ZS	0.0313847	0.465748	biological_process
GO:0015977	carbon fixation	2	497	29	51854	0.00402414	0.000559263	7.19545	BnaC06G0128000ZS;BnaC06G0127900ZS	0.0313847	0.465748	biological_process
GO:1900055	regulation of leaf senescence	2	497	29	51854	0.00402414	0.000559263	7.19545	BnaA06G0187900ZS;BnaC02G0279700ZS	0.0313847	0.465748	biological_process
GO:0090110	cargo loading into COPII-coated vesicle	2	497	30	51854	0.00402414	0.000578547	6.9556	BnaA03G0054200ZS;BnaA05G0495500ZS	0.0334171	0.465748	biological_process
GO:0007140	male meiotic nuclear division	2	497	30	51854	0.00402414	0.000578547	6.9556	BnaA06G0362100ZS;BnaA09G0632000ZS	0.0334171	0.465748	biological_process
GO:0048767	root hair elongation	5	497	191	51854	0.0100604	0.00368342	2.73126	BnaC09G0587900ZS;BnaA08G0009600ZS;BnaC02G0077100ZS;BnaA03G0037300ZS;BnaA01G0324400ZS	0.0375849	0.465748	biological_process
GO:0006812	cation transport	2	497	32	51854	0.00402414	0.000617117	6.52088	BnaA01G0042500ZS;BnaA07G0190400ZS	0.0376307	0.465748	biological_process
GO:0060321	acceptance of pollen	2	497	32	51854	0.00402414	0.000617117	6.52088	BnaC09G0534000ZS;BnaA02G0253500ZS	0.0376307	0.465748	biological_process
GO:0009910	negative regulation of flower development	5	497	194	51854	0.0100604	0.00374127	2.68902	BnaA06G0300300ZS;BnaA08G0026300ZS;BnaC05G0392800ZS;BnaA02G0390500ZS;BnaA03G0402700ZS	0.0397515	0.465748	biological_process
GO:0006325	chromatin organization	7	497	332	51854	0.0140845	0.00640259	2.19981	BnaA05G0174500ZS;BnaA01G0393700ZS;BnaC08G0345800ZS;BnaA07G0328500ZS;BnaC05G0117300ZS;BnaC05G0178500ZS;BnaC01G0153200ZS	0.0421919	0.465748	biological_process
GO:0006396	RNA processing	3	497	81	51854	0.00603622	0.00156208	3.86422	BnaA06G0279800ZS;BnaA03G0489600ZS;BnaA07G0084600ZS	0.0431321	0.465748	biological_process
GO:0071035	nuclear polyadenylation-dependent rRNA catabolic process	2	497	35	51854	0.00402414	0.000674972	5.96194	BnaC08G0046200ZS;BnaC04G0216600ZS	0.0443065	0.465748	biological_process
GO:0042176	regulation of protein catabolic process	2	497	35	51854	0.00402414	0.000674972	5.96194	BnaA07G0001600ZS;BnaA07G0001800ZS	0.0443065	0.465748	biological_process
GO:0010305	leaf vascular tissue pattern formation	4	497	139	51854	0.00804829	0.0026806	3.00242	BnaC03G0291600ZS;BnaC08G0081300ZS;BnaC08G0256200ZS;BnaA08G0038200ZS	0.0453155	0.465748	biological_process
GO:0072583	clathrin-dependent endocytosis	3	497	83	51854	0.00603622	0.00160065	3.77111	BnaC03G0664700ZS;BnaA01G0267200ZS;BnaC03G0386300ZS	0.0458131	0.465748	biological_process
GO:0006893	Golgi to plasma membrane transport	2	497	36	51854	0.00402414	0.000694257	5.79633	BnaC09G0534000ZS;BnaA02G0253500ZS	0.0466221	0.465748	biological_process
GO:0035825	homologous recombination	1	497	5	51854	0.00201207	9.64246e-05	20.8668	BnaA05G0161000ZS	0.0470149	0.465748	biological_process
GO:0019605	butyrate metabolic process	1	497	5	51854	0.00201207	9.64246e-05	20.8668	BnaA05G0387800ZS	0.0470149	0.465748	biological_process
GO:0051298	centrosome duplication	1	497	5	51854	0.00201207	9.64246e-05	20.8668	BnaA01G0275300ZS	0.0470149	0.465748	biological_process
GO:0030951	establishment or maintenance of microtubule cytoskeleton polarity	1	497	5	51854	0.00201207	9.64246e-05	20.8668	BnaA01G0275300ZS	0.0470149	0.465748	biological_process
GO:0007051	spindle organization	1	497	5	51854	0.00201207	9.64246e-05	20.8668	BnaA01G0275300ZS	0.0470149	0.465748	biological_process
GO:0010265	SCF complex assembly	1	497	5	51854	0.00201207	9.64246e-05	20.8668	BnaC02G0436500ZS	0.0470149	0.465748	biological_process
GO:0016048	detection of temperature stimulus	1	497	5	51854	0.00201207	9.64246e-05	20.8668	BnaC08G0345800ZS	0.0470149	0.465748	biological_process
GO:0034976	response to endoplasmic reticulum stress	3	497	84	51854	0.00603622	0.00161993	3.72621	BnaC03G0209000ZS;BnaC03G0268100ZS;BnaC05G0032900ZS	0.0471838	0.465748	biological_process
GO:0015031	protein transport	15	497	966	51854	0.0301811	0.0186292	1.62009	BnaA10G0278100ZS;BnaC09G0054600ZS;BnaA03G0094900ZS;BnaA05G0037200ZS;BnaA05G0495500ZS;BnaC03G0266600ZS;BnaC09G0277900ZS;BnaC02G0058900ZS;BnaA02G0173500ZS;BnaA02G0204300ZS;BnaA03G0026400ZS;BnaC04G0615300ZS;BnaC04G0142100ZS;BnaC01G0052200ZS;BnaA09G0523900ZS	0.0479761	0.465748	biological_process
GO:0030968	endoplasmic reticulum unfolded protein response	2	497	37	51854	0.00402414	0.000713542	5.63968	BnaC03G0209000ZS;BnaA09G0633900ZS	0.0489811	0.465748	biological_process
GO:0006086	acetyl-CoA biosynthetic process from pyruvate	2	497	37	51854	0.00402414	0.000713542	5.63968	BnaA09G0447400ZS;BnaC04G0228600ZS	0.0489811	0.465748	biological_process
GO:0006898	receptor-mediated endocytosis	2	497	38	51854	0.00402414	0.000732827	5.49126	BnaC03G0664700ZS;BnaC03G0386300ZS	0.0513825	0.465748	biological_process
GO:0000290	deadenylation-dependent decapping of nuclear-transcribed mRNA	2	497	38	51854	0.00402414	0.000732827	5.49126	BnaC05G0360400ZS;BnaC08G0531300ZS	0.0513825	0.465748	biological_process
GO:1990641	response to iron ion starvation	2	497	38	51854	0.00402414	0.000732827	5.49126	BnaA04G0093000ZS;BnaC08G0171000ZS	0.0513825	0.465748	biological_process
GO:0015866	ADP transport	1	497	6	51854	0.00201207	0.000115709	17.389	BnaC09G0044100ZS	0.0561498	0.465748	biological_process
GO:1902659	regulation of glucose mediated signaling pathway	1	497	6	51854	0.00201207	0.000115709	17.389	BnaC06G0131000ZS	0.0561498	0.465748	biological_process
GO:0010080	regulation of floral meristem growth	1	497	6	51854	0.00201207	0.000115709	17.389	BnaC08G0081300ZS	0.0561498	0.465748	biological_process
GO:0010064	embryonic shoot morphogenesis	1	497	6	51854	0.00201207	0.000115709	17.389	BnaC01G0198300ZS	0.0561498	0.465748	biological_process
GO:0042218	1-aminocyclopropane-1-carboxylate biosynthetic process	1	497	6	51854	0.00201207	0.000115709	17.389	BnaA02G0148400ZS	0.0561498	0.465748	biological_process
GO:0015809	arginine transport	1	497	6	51854	0.00201207	0.000115709	17.389	BnaC05G0319300ZS	0.0561498	0.465748	biological_process
GO:0018008	N-terminal peptidyl-glycine N-myristoylation	1	497	6	51854	0.00201207	0.000115709	17.389	BnaC01G0198300ZS	0.0561498	0.465748	biological_process
GO:0048455	stamen formation	1	497	6	51854	0.00201207	0.000115709	17.389	BnaA08G0009600ZS	0.0561498	0.465748	biological_process
GO:0045007	depurination	1	497	6	51854	0.00201207	0.000115709	17.389	BnaA09G0474300ZS	0.0561498	0.465748	biological_process
GO:0010081	regulation of inflorescence meristem growth	1	497	6	51854	0.00201207	0.000115709	17.389	BnaC08G0081300ZS	0.0561498	0.465748	biological_process
GO:0006573	valine metabolic process	1	497	6	51854	0.00201207	0.000115709	17.389	BnaC09G0105500ZS	0.0561498	0.465748	biological_process
GO:0031124	mRNA 3'-end processing	1	497	6	51854	0.00201207	0.000115709	17.389	BnaA07G0084600ZS	0.0561498	0.465748	biological_process
GO:0001881	receptor recycling	1	497	6	51854	0.00201207	0.000115709	17.389	BnaC03G0575200ZS	0.0561498	0.465748	biological_process
GO:0006835	dicarboxylic acid transport	1	497	6	51854	0.00201207	0.000115709	17.389	BnaC03G0096800ZS	0.0561498	0.465748	biological_process
GO:0051650	establishment of vesicle localization	1	497	6	51854	0.00201207	0.000115709	17.389	BnaC02G0074500ZS	0.0561498	0.465748	biological_process
GO:0015867	ATP transport	1	497	6	51854	0.00201207	0.000115709	17.389	BnaC09G0044100ZS	0.0561498	0.465748	biological_process
GO:0034628	'de novo' NAD biosynthetic process from aspartate	1	497	6	51854	0.00201207	0.000115709	17.389	BnaC09G0323400ZS	0.0561498	0.465748	biological_process
GO:0002679	respiratory burst involved in defense response	1	497	6	51854	0.00201207	0.000115709	17.389	BnaA02G0148300ZS	0.0561498	0.465748	biological_process
GO:0035674	tricarboxylic acid transmembrane transport	1	497	6	51854	0.00201207	0.000115709	17.389	BnaC03G0096800ZS	0.0561498	0.465748	biological_process
MEbrown module
GO:0003729	mRNA binding	157	3187	1362	51099	0.0492626	0.0266541	1.84822	BnaA02G0063000ZS;BnaA07G0224500ZS;BnaC09G0036300ZS;BnaA03G0007800ZS;BnaA08G0035700ZS;BnaC06G0454200ZS;BnaC03G0054100ZS;BnaA06G0271000ZS;BnaA10G0031500ZS;BnaA10G0087200ZS;BnaC03G0010500ZS;BnaA02G0069900ZS;BnaA10G0181100ZS;BnaC07G0296600ZS;BnaA07G0156000ZS;BnaA05G0433300ZS;BnaA06G0088800ZS;BnaA02G0033900ZS;BnaA05G0320300ZS;BnaC04G0052900ZS;BnaA02G0058300ZS;BnaC01G0451400ZS;BnaC07G0425400ZS;BnaA08G0…	9.02179e-14	9.87886e-11	molecular_function
GO:0003723	RNA binding	218	3187	2168	51099	0.0684029	0.0424274	1.61223	BnaC09G0547000ZS;BnaC03G0455600ZS;BnaC03G0163500ZS;BnaC02G0359900ZS;BnaA01G0145200ZS;BnaA03G0007800ZS;BnaA01G0087400ZS;BnaA10G0298200ZS;BnaA10G0205000ZS;BnaC07G0395600ZS;BnaA05G0005100ZS;BnaA06G0271000ZS;BnaC08G0418600ZS;BnaC01G0153400ZS;BnaC08G0074200ZS;BnaA05G0013300ZS;BnaC03G0050400ZS;BnaC06G0130900ZS;BnaC05G0108800ZS;BnaA07G0283400ZS;BnaC01G0192100ZS;BnaA07G0156000ZS;BnaA09G0066100ZS;BnaA03G0…	2.01268e-12	1.10194e-09	molecular_function
GO:0004298	threonine-type endopeptidase activity	24	3187	100	51099	0.00753059	0.00195699	3.84806	BnaC02G0305000ZS;BnaA07G0056000ZS;BnaA02G0236100ZS;BnaC01G0349900ZS;BnaA05G0137800ZS;BnaA08G0046500ZS;BnaC09G0215100ZS;BnaC09G0203400ZS;BnaA09G0013200ZS;BnaC01G0320400ZS;BnaC08G0220900ZS;BnaC02G0463300ZS;BnaC05G0188200ZS;BnaA07G0152900ZS;BnaC05G0097300ZS;BnaA04G0013400ZS;BnaA05G0334400ZS;BnaA05G0147700ZS;BnaC07G0186600ZS;BnaC03G0482800ZS;BnaC08G0268000ZS;BnaC04G0209400ZS;BnaA05G0150000ZS;BnaC01G0…	8.51581e-09	3.10827e-06	molecular_function
GO:0003735	structural constituent of ribosome	139	3187	1390	51099	0.0436147	0.0272021	1.60336	BnaA02G0063000ZS;BnaA01G0393200ZS;BnaA02G0400600ZS;BnaC09G0036300ZS;BnaC07G0379300ZS;BnaC03G0416500ZS;BnaA10G0087200ZS;BnaA04G0023200ZS;BnaA08G0265200ZS;BnaA08G0038700ZS;BnaC02G0466400ZS;BnaC03G0765800ZS;BnaA03G0223300ZS;BnaC04G0099600ZS;BnaA02G0101900ZS;BnaA02G0058300ZS;BnaA01G0343900ZS;BnaA01G0077800ZS;BnaC07G0425400ZS;BnaA08G0206900ZS;BnaA07G0387400ZS;BnaC01G0490600ZS;BnaA09G0706000ZS;BnaC05G0…	3.05752e-08	8.36996e-06	molecular_function
GO:0051082	unfolded protein binding	62	3187	508	51099	0.019454	0.00994149	1.95685	BnaC01G0390700ZS;BnaC09G0430000ZS;BnaC09G0355100ZS;BnaA01G0328600ZS;BnaC03G0103100ZS;BnaC09G0286500ZS;BnaA09G0612600ZS;BnaA01G0394300ZS;BnaA03G0118700ZS;BnaC09G0232200ZS;BnaC09G0497700ZS;BnaA06G0171400ZS;BnaC03G0291800ZS;BnaA06G0271100ZS;BnaC03G0077300ZS;BnaC01G0484800ZS;BnaA02G0154800ZS;BnaC01G0320000ZS;BnaC03G0132700ZS;BnaC09G0451400ZS;BnaA08G0214900ZS;BnaC03G0102200ZS;BnaC03G0027000ZS;BnaC06G0…	3.95655e-07	8.66484e-05	molecular_function
GO:0003743	translation initiation factor activity	42	3187	315	51099	0.0131785	0.0061645	2.13781	BnaA02G0072800ZS;BnaC08G0008200ZS;BnaA02G0000700ZS;BnaC03G0054100ZS;BnaC01G0053000ZS;BnaA03G0395200ZS;BnaA01G0356900ZS;BnaC07G0296600ZS;BnaA04G0102400ZS;BnaC04G0064900ZS;BnaA06G0326000ZS;BnaC06G0390100ZS;BnaA09G0513700ZS;BnaC02G0364900ZS;BnaC05G0488600ZS;BnaA02G0079700ZS;BnaA03G0336000ZS;BnaC01G0211500ZS;BnaA01G0046200ZS;BnaC02G0094700ZS;BnaC07G0355700ZS;BnaA02G0155700ZS;BnaC05G0025200ZS;BnaC04G0…	3.07932e-06	0.000561976	molecular_function
GO:0004175	endopeptidase activity	23	3187	140	51099	0.00721682	0.00273978	2.63409	BnaA03G0151500ZS;BnaC02G0305000ZS;BnaC01G0349900ZS;BnaA05G0137800ZS;BnaA08G0046500ZS;BnaC09G0215100ZS;BnaC09G0203400ZS;BnaC04G0209400ZS;BnaC01G0320400ZS;BnaC08G0220900ZS;BnaC02G0463300ZS;BnaC01G0411800ZS;BnaC05G0188200ZS;BnaA07G0152900ZS;BnaC05G0097300ZS;BnaA04G0013400ZS;BnaA05G0334400ZS;BnaA05G0147700ZS;BnaC07G0186600ZS;BnaC08G0268000ZS;BnaA09G0008000ZS;BnaA05G0150000ZS;BnaC01G0075400ZS	1.91162e-05	0.00299032	molecular_function
GO:0005525	GTP binding	98	3187	1044	51099	0.0307499	0.0204309	1.50507	BnaA09G0090900ZS;BnaC02G0500000ZS;BnaA09G0571800ZS;BnaC03G0511400ZS;BnaC09G0230800ZS;BnaA05G0046500ZS;BnaC03G0791000ZS;BnaC07G0187200ZS;BnaC03G0607700ZS;BnaC02G0364900ZS;BnaC01G0070800ZS;BnaC03G0014800ZS;BnaA09G0199800ZS;BnaC01G0256500ZS;BnaA05G0354700ZS;BnaC05G0025200ZS;BnaC06G0302600ZS;BnaC09G0007300ZS;BnaC08G0430700ZS;BnaC03G0798200ZS;BnaC01G0105200ZS;BnaA02G0114300ZS;BnaC08G0125200ZS;BnaC08G0…	4.06804e-05	0.00556813	molecular_function
GO:0046982	protein heterodimerization activity	44	3187	392	51099	0.0138061	0.00767138	1.79969	BnaC08G0533200ZS;BnaC02G0030900ZS;BnaC03G0262800ZS;BnaC09G0472000ZS;BnaC03G0049500ZS;BnaA09G0073300ZS;BnaC06G0344700ZS;BnaA02G0060000ZS;BnaA04G0058400ZS;BnaC05G0057400ZS;BnaA10G0291300ZS;BnaA10G0258900ZS;BnaA01G0347400ZS;BnaA05G0098100ZS;BnaA07G0124100ZS;BnaC03G0014300ZS;BnaA07G0220400ZS;BnaC08G0534200ZS;BnaC03G0221600ZS;BnaA06G0183600ZS;BnaA08G0321400ZS;BnaA02G0309400ZS;BnaA10G0030900ZS;BnaC04G0…	0.00012939	0.0151246	molecular_function
GO:0008312	7S RNA binding	9	3187	33	51099	0.00282397	0.000645805	4.37279	BnaC06G0177900ZS;BnaA05G0185100ZS;BnaC08G0294500ZS;BnaC06G0033500ZS;BnaC06G0026100ZS;BnaA06G0161800ZS;BnaC08G0050700ZS;BnaC03G0565600ZS;BnaC04G0595400ZS	0.000138125	0.0151246	molecular_function
GO:0016279	protein-lysine N-methyltransferase activity	9	3187	36	51099	0.00282397	0.000704515	4.00839	BnaC03G0717900ZS;BnaA09G0194500ZS;BnaA09G0718900ZS;BnaA02G0068800ZS;BnaC08G0494600ZS;BnaC02G0079100ZS;BnaA04G0250200ZS;BnaC06G0330500ZS;BnaC01G0243600ZS	0.00028447	0.0256001	molecular_function
GO:0003755	peptidyl-prolyl cis-trans isomerase activity	25	3187	188	51099	0.00784437	0.00367913	2.13212	BnaC04G0103600ZS;BnaC07G0044200ZS;BnaA01G0048100ZS;BnaC05G0108800ZS;BnaC03G0132700ZS;BnaC03G0597500ZS;BnaC09G0420800ZS;BnaC03G0365600ZS;BnaC07G0463800ZS;BnaC07G0548100ZS;BnaC08G0358100ZS;BnaA02G0047900ZS;BnaA04G0000700ZS;BnaA09G0441700ZS;BnaA06G0188600ZS;BnaA04G0007600ZS;BnaC03G0267200ZS;BnaA07G0186700ZS;BnaC04G0563300ZS;BnaA03G0485500ZS;BnaA09G0515700ZS;BnaA02G0079000ZS;BnaA02G0109500ZS;BnaC04G0…	0.000293072	0.0256001	molecular_function
GO:0003924	GTPase activity	69	3187	721	51099	0.0216505	0.0141099	1.53442	BnaA06G0176000ZS;BnaA01G0350800ZS;BnaA09G0026200ZS;BnaA09G0692200ZS;BnaA01G0005300ZS;BnaA09G0090900ZS;BnaC08G0008200ZS;BnaC07G0541800ZS;BnaA10G0010200ZS;BnaC08G0507400ZS;BnaC02G0041200ZS;BnaC06G0399800ZS;BnaA03G0277200ZS;BnaA09G0023100ZS;BnaA09G0571800ZS;BnaC02G0500000ZS;BnaC09G0610200ZS;BnaA04G0045400ZS;BnaA06G0257600ZS;BnaC02G0033100ZS;BnaC08G0481700ZS;BnaC09G0230800ZS;BnaC04G0226400ZS;BnaC02G0…	0.000303928	0.0256001	molecular_function
GO:0003906	DNA-(apurinic or apyrimidinic site) endonuclease activity	10	3187	45	51099	0.00313775	0.000880643	3.56302	BnaA04G0204500ZS;BnaC01G0029900ZS;BnaC03G0178800ZS;BnaC04G0510400ZS;BnaA05G0124700ZS;BnaC06G0121500ZS;BnaC04G0388400ZS;BnaC03G0177400ZS;BnaC04G0582200ZS;BnaA05G0166800ZS	0.000372754	0.028531	molecular_function
GO:0008565	protein transporter activity	23	3187	170	51099	0.00721682	0.00332688	2.16925	BnaC02G0473800ZS;BnaA07G0068700ZS;BnaC02G0007800ZS;BnaA09G0079500ZS;BnaC09G0357000ZS;BnaC02G0175600ZS;BnaC03G0552100ZS;BnaA02G0138600ZS;BnaC03G0031400ZS;BnaC09G0073000ZS;BnaA08G0295700ZS;BnaA06G0279100ZS;BnaC07G0048800ZS;BnaA04G0022300ZS;BnaA06G0281200ZS;BnaC03G0004300ZS;BnaA02G0218300ZS;BnaC06G0459300ZS;BnaA05G0444300ZS;BnaC04G0014500ZS;BnaA10G0099900ZS;BnaC01G0241600ZS;BnaC02G0473600ZS	0.000390836	0.028531	molecular_function
GO:0008534	oxidized purine nucleobase lesion DNA N-glycosylase activity	7	3187	24	51099	0.00219642	0.000469677	4.67646	BnaA04G0204500ZS;BnaC03G0178800ZS;BnaA05G0124700ZS;BnaC06G0121500ZS;BnaC04G0388400ZS;BnaC04G0510400ZS;BnaA05G0166800ZS	0.00049099	0.0336021	molecular_function
GO:0000179	rRNA (adenine-N6,N6-)-dimethyltransferase activity	4	3187	8	51099	0.0012551	0.000156559	8.01679	BnaA05G0005100ZS;BnaA09G0718500ZS;BnaC04G0006000ZS;BnaA03G0227700ZS	0.000862386	0.0555478	molecular_function
GO:0003682	chromatin binding	36	3187	339	51099	0.0112959	0.00663418	1.70268	BnaA03G0465000ZS;BnaA10G0204500ZS;BnaA02G0054000ZS;BnaC09G0604100ZS;BnaC09G0080000ZS;BnaC08G0074200ZS;BnaC06G0192400ZS;BnaA10G0258900ZS;BnaA02G0040900ZS;BnaC09G0488300ZS;BnaC08G0443700ZS;BnaC01G0122300ZS;BnaC09G0541900ZS;BnaC03G0597500ZS;BnaA06G0195700ZS;BnaC04G0052900ZS;BnaA01G0327300ZS;BnaC03G0728700ZS;BnaA05G0190800ZS;BnaA06G0188600ZS;BnaA09G0229500ZS;BnaC05G0320600ZS;BnaC03G0813800ZS;BnaA09G0…	0.00136349	0.0813039	molecular_function
GO:0051536	iron-sulfur cluster binding	10	3187	53	51099	0.00313775	0.0010372	3.0252	BnaA05G0359200ZS;BnaC05G0083800ZS;BnaC09G0607400ZS;BnaA01G0331600ZS;BnaA08G0027200ZS;BnaC01G0040600ZS;BnaC02G0018200ZS;BnaC05G0029300ZS;BnaC03G0518000ZS;BnaA10G0288100ZS	0.00144545	0.0813039	molecular_function
GO:0003713	transcription coactivator activity	15	3187	101	51099	0.00470662	0.00197656	2.38122	BnaA10G0250400ZS;BnaC03G0393600ZS;BnaA09G0715100ZS;BnaA10G0007600ZS;BnaA04G0023300ZS;BnaA05G0154900ZS;BnaC02G0098300ZS;BnaC06G0372900ZS;BnaA02G0031000ZS;BnaA03G0256500ZS;BnaA09G0693400ZS;BnaC02G0244800ZS;BnaA06G0353500ZS;BnaC09G0023500ZS;BnaA10G0258900ZS	0.001485	0.0813039	molecular_function
GO:0000993	RNA polymerase II complex binding	7	3187	29	51099	0.00219642	0.000567526	3.87017	BnaC05G0489800ZS;BnaC04G0550800ZS;BnaC01G0467900ZS;BnaC09G0276100ZS;BnaA02G0296900ZS;BnaC04G0100400ZS;BnaA03G0389400ZS	0.00168245	0.08374	molecular_function
GO:0043138	3'-5' DNA helicase activity	7	3187	29	51099	0.00219642	0.000567526	3.87017	BnaC04G0413300ZS;BnaA08G0286500ZS;BnaA08G0084900ZS;BnaA04G0125400ZS;BnaC08G0120400ZS;BnaC07G0462100ZS;BnaA08G0178400ZS	0.00168245	0.08374	molecular_function
GO:0042802	identical protein binding	59	3187	638	51099	0.0185127	0.0124856	1.48273	BnaA09G0692200ZS;BnaC04G0179400ZS;BnaC03G0779800ZS;BnaA10G0204500ZS;BnaA08G0027200ZS;BnaA05G0091400ZS;BnaC05G0316500ZS;BnaA07G0308900ZS;BnaA10G0010200ZS;BnaC09G0080000ZS;BnaA08G0180800ZS;BnaA03G0144600ZS;BnaA04G0186200ZS;BnaA06G0182700ZS;BnaA01G0267900ZS;BnaC09G0614700ZS;BnaC04G0597900ZS;BnaC04G0429400ZS;BnaA02G0040900ZS;BnaA06G0072200ZS;BnaC05G0012100ZS;BnaA09G0661700ZS;BnaC03G0372000ZS;BnaC05G0…	0.0017682	0.0841817	molecular_function
GO:0047341	fucose-1-phosphate guanylyltransferase activity	3	3187	5	51099	0.000941324	9.78493e-05	9.62014	BnaA09G0693800ZS;BnaA09G0715400ZS;BnaA09G0694000ZS	0.00220304	0.096493	molecular_function
GO:0050201	fucokinase activity	3	3187	5	51099	0.000941324	9.78493e-05	9.62014	BnaA09G0693800ZS;BnaA09G0715400ZS;BnaA09G0694000ZS	0.00220304	0.096493	molecular_function
GO:0035064	methylated histone binding	17	3187	127	51099	0.00533417	0.00248537	2.14623	BnaC06G0192400ZS;BnaC01G0395600ZS;BnaC09G0488300ZS;BnaC03G0049300ZS;BnaA08G0125400ZS;BnaA04G0118600ZS;BnaC03G0774400ZS;BnaC03G0109300ZS;BnaC02G0113600ZS;BnaA09G0633000ZS;BnaA03G0465000ZS;BnaC09G0604100ZS;BnaC04G0077700ZS;BnaC01G0306700ZS;BnaA05G0364700ZS;BnaC01G0087100ZS;BnaC03G0728700ZS	0.00237317	0.0999468	molecular_function
GO:0004518	nuclease activity	11	3187	67	51099	0.00345152	0.00131118	2.63238	BnaA03G0027400ZS;BnaC02G0027500ZS;BnaA07G0156000ZS;BnaA01G0087400ZS;BnaC09G0536900ZS;BnaA01G0199100ZS;BnaA06G0271000ZS;BnaC03G0033600ZS;BnaA10G0031500ZS;BnaC02G0527700ZS;BnaA09G0511200ZS	0.00274578	0.105825	molecular_function
GO:0005524	ATP binding	507	3187	7262	51099	0.159084	0.142116	1.11939	BnaA07G0255800ZS;BnaC05G0341300ZS;BnaC03G0600900ZS;BnaC09G0007100ZS;BnaC02G0437500ZS;BnaC01G0445900ZS;BnaA01G0145200ZS;BnaC07G0264600ZS;BnaA03G0498800ZS;BnaC07G0181000ZS;BnaC09G0614700ZS;BnaC09G0451400ZS;BnaC05G0297000ZS;BnaA08G0076200ZS;BnaC08G0370000ZS;BnaC02G0020600ZS;BnaA09G0608700ZS;BnaA04G0139100ZS;BnaC03G0152000ZS;BnaA05G0464200ZS;BnaC01G0486900ZS;BnaC05G0140700ZS;BnaA02G0033600ZS;BnaA01G0…	0.00279201	0.105825	molecular_function
GO:0004725	protein tyrosine phosphatase activity	12	3187	77	51099	0.0037653	0.00150688	2.49874	BnaC02G0016800ZS;BnaA03G0010400ZS;BnaC03G0347800ZS;BnaA06G0188000ZS;BnaC09G0600600ZS;BnaC06G0384800ZS;BnaC03G0014500ZS;BnaA10G0125600ZS;BnaA01G0412600ZS;BnaA10G0282500ZS;BnaA07G0058400ZS;BnaC09G0499900ZS	0.00282636	0.105825	molecular_function
GO:0140078	class I DNA-(apurinic or apyrimidinic site) endonuclease activity	6	3187	24	51099	0.00188265	0.000469677	4.00839	BnaC06G0121500ZS;BnaC04G0388400ZS;BnaA05G0166800ZS;BnaC03G0177400ZS;BnaC04G0582200ZS;BnaC01G0029900ZS	0.00297034	0.105825	molecular_function
GO:0000030	mannosyltransferase activity	5	3187	17	51099	0.00156887	0.000332688	4.71576	BnaA02G0055700ZS;BnaC05G0138400ZS;BnaC08G0478100ZS;BnaA08G0281700ZS;BnaA09G0621800ZS	0.00308958	0.105825	molecular_function
GO:0005085	guanyl-nucleotide exchange factor activity	14	3187	99	51099	0.00439285	0.00193742	2.26737	BnaC08G0480300ZS;BnaC02G0094700ZS;BnaA06G0352000ZS;BnaA02G0040900ZS;BnaA07G0161500ZS;BnaA09G0229500ZS;BnaA04G0102400ZS;BnaA10G0204500ZS;BnaA09G0445700ZS;BnaC07G0199700ZS;BnaC02G0041200ZS;BnaC09G0080000ZS;BnaA05G0399200ZS;BnaA02G0079700ZS	0.00333865	0.105825	molecular_function
GO:0034513	box H/ACA snoRNA binding	6	3187	25	51099	0.00188265	0.000489246	3.84806	BnaC07G0007900ZS;BnaA10G0055100ZS;BnaC01G0509000ZS;BnaA02G0028100ZS;BnaA02G0073100ZS;BnaA09G0126200ZS	0.00370453	0.105825	molecular_function
GO:0003714	transcription corepressor activity	14	3187	101	51099	0.00439285	0.00197656	2.22248	BnaA01G0419800ZS;BnaC01G0243800ZS;BnaC03G0393600ZS;BnaA07G0166400ZS;BnaC09G0093100ZS;BnaA10G0258900ZS;BnaA07G0315000ZS;BnaC03G0441900ZS;BnaA01G0268800ZS;BnaC03G0597900ZS;BnaA03G0429600ZS;BnaC01G0495200ZS;BnaA03G0236100ZS;BnaC06G0366400ZS	0.00401457	0.105825	molecular_function
GO:0019104	DNA N-glycosylase activity	5	3187	18	51099	0.00156887	0.000352257	4.45377	BnaC01G0047000ZS;BnaC06G0121500ZS;BnaC04G0388400ZS;BnaC03G0177400ZS;BnaA05G0166800ZS	0.00406025	0.105825	molecular_function
GO:0010857	calcium-dependent protein kinase activity	3	3187	6	51099	0.000941324	0.000117419	8.01679	BnaA10G0280000ZS;BnaC03G0021300ZS;BnaC09G0597900ZS	0.0042015	0.105825	molecular_function
GO:0102343	3-hydroxy-arachidoyl-CoA dehydratase activity	3	3187	6	51099	0.000941324	0.000117419	8.01679	BnaC03G0047500ZS;BnaA10G0242100ZS;BnaA03G0040500ZS	0.0042015	0.105825	molecular_function
GO:0052629	phosphatidylinositol-3,5-bisphosphate 3-phosphatase activity	3	3187	6	51099	0.000941324	0.000117419	8.01679	BnaC09G0600600ZS;BnaC02G0016800ZS;BnaA10G0282500ZS	0.0042015	0.105825	molecular_function
GO:0004438	phosphatidylinositol-3-phosphatase activity	3	3187	6	51099	0.000941324	0.000117419	8.01679	BnaC09G0600600ZS;BnaC02G0016800ZS;BnaA10G0282500ZS	0.0042015	0.105825	molecular_function
GO:0102344	3-hydroxy-behenoyl-CoA dehydratase activity	3	3187	6	51099	0.000941324	0.000117419	8.01679	BnaC03G0047500ZS;BnaA10G0242100ZS;BnaA03G0040500ZS	0.0042015	0.105825	molecular_function
GO:0102345	3-hydroxy-lignoceroyl-CoA dehydratase activity	3	3187	6	51099	0.000941324	0.000117419	8.01679	BnaC03G0047500ZS;BnaA10G0242100ZS;BnaA03G0040500ZS	0.0042015	0.105825	molecular_function
GO:0018064	protein-histidine N-methyltransferase activity	3	3187	6	51099	0.000941324	0.000117419	8.01679	BnaA03G0210700ZS;BnaA04G0276000ZS;BnaC04G0356700ZS	0.0042015	0.105825	molecular_function
GO:0102158	very-long-chain 3-hydroxyacyl-CoA dehydratase activity	3	3187	6	51099	0.000941324	0.000117419	8.01679	BnaC03G0047500ZS;BnaA10G0242100ZS;BnaA03G0040500ZS	0.0042015	0.105825	molecular_function
GO:0015450	P-P-bond-hydrolysis-driven protein transmembrane transporter activity	10	3187	61	51099	0.00313775	0.00119376	2.62845	BnaC01G0391300ZS;BnaA09G0692200ZS;BnaC05G0012100ZS;BnaC01G0253000ZS;BnaA03G0017900ZS;BnaA06G0439000ZS;BnaA09G0430200ZS;BnaA03G0361000ZS;BnaA10G0010200ZS;BnaA07G0099700ZS	0.00425233	0.105825	molecular_function
GO:0005102	signaling receptor binding	5	3187	19	51099	0.00156887	0.000371827	4.21936	BnaC05G0099600ZS;BnaA06G0080500ZS;BnaA06G0281200ZS;BnaC09G0073000ZS;BnaA09G0132100ZS	0.00523051	0.124525	molecular_function
GO:0043022	ribosome binding	15	3187	115	51099	0.00470662	0.00225053	2.09134	BnaA01G0046200ZS;BnaA04G0158600ZS;BnaC03G0027000ZS;BnaC01G0053000ZS;BnaC07G0272100ZS;BnaC04G0064900ZS;BnaC04G0313500ZS;BnaA02G0114300ZS;BnaC08G0383600ZS;BnaC03G0027100ZS;BnaA09G0513700ZS;BnaC07G0477500ZS;BnaA03G0022400ZS;BnaC08G0125200ZS;BnaC05G0170800ZS	0.00529964	0.124525	molecular_function
GO:0000175	3'-5'-exoribonuclease activity	8	3187	44	51099	0.0025102	0.000861074	2.9152	BnaA05G0402200ZS;BnaC01G0312400ZS;BnaC03G0068400ZS;BnaA10G0298200ZS;BnaC03G0350900ZS;BnaA03G0291900ZS;BnaA09G0112500ZS;BnaC09G0188800ZS	0.00534493	0.124525	molecular_function
GO:0000166	nucleotide binding	19	3187	163	51099	0.00596172	0.00318989	1.86894	BnaA03G0328900ZS;BnaA08G0311600ZS;BnaA01G0087400ZS;BnaA02G0045600ZS;BnaC04G0518100ZS;BnaA09G0520600ZS;BnaC03G0044300ZS;BnaC03G0536300ZS;BnaC01G0312400ZS;BnaC08G0363600ZS;BnaA10G0138300ZS;BnaA09G0049600ZS;BnaA06G0075000ZS;BnaA10G0176400ZS;BnaA05G0116900ZS;BnaC07G0125800ZS;BnaC08G0172400ZS;BnaC06G0271200ZS;BnaA02G0034200ZS	0.0064748	0.147602	molecular_function
GO:0061631	ubiquitin conjugating enzyme activity	21	3187	187	51099	0.00658927	0.00365956	1.80056	BnaC02G0437500ZS;BnaC05G0197300ZS;BnaA06G0093900ZS;BnaC06G0415400ZS;BnaC08G0474200ZS;BnaA02G0189600ZS;BnaC03G0023000ZS;BnaA09G0618800ZS;BnaA03G0118200ZS;BnaC08G0275400ZS;BnaA06G0118400ZS;BnaA05G0327900ZS;BnaC01G0390600ZS;BnaA05G0451600ZS;BnaC05G0140700ZS;BnaC01G0417800ZS;BnaA09G0633700ZS;BnaA01G0023000ZS;BnaC03G0380900ZS;BnaC06G0254000ZS;BnaC08G0353200ZS	0.00667697	0.147602	molecular_function
GO:0015288	porin activity	10	3187	65	51099	0.00313775	0.00127204	2.4667	BnaA06G0309500ZS;BnaC04G0597900ZS;BnaC01G0391300ZS;BnaA06G0444100ZS;BnaA03G0284100ZS;BnaA03G0361000ZS;BnaC01G0495900ZS;BnaA02G0057300ZS;BnaC06G0454700ZS;BnaA01G0419200ZS	0.00673981	0.147602	molecular_function
GO:0070491	repressing transcription factor binding	3	3187	7	51099	0.000941324	0.000136989	6.87153	BnaC03G0780400ZS;BnaC05G0302600ZS;BnaA08G0028700ZS	0.00701238	0.148421	molecular_function
GO:0019887	protein kinase regulator activity	8	3187	46	51099	0.0025102	0.000900213	2.78845	BnaC04G0202100ZS;BnaC06G0222800ZS;BnaC01G0285100ZS;BnaA09G0548400ZS;BnaA03G0441700ZS;BnaA09G0663500ZS;BnaA05G0047100ZS;BnaA06G0270000ZS	0.0070483	0.148421	molecular_function
GO:0003746	translation elongation factor activity	18	3187	154	51099	0.00564794	0.00301376	1.87405	BnaA09G0153900ZS;BnaA08G0293300ZS;BnaA08G0204900ZS;BnaA09G0661400ZS;BnaA02G0099300ZS;BnaA08G0205400ZS;BnaC09G0468700ZS;BnaC02G0057300ZS;BnaA02G0079900ZS;BnaC08G0195600ZS;BnaC07G0272100ZS;BnaA07G0051600ZS;BnaC09G0580400ZS;BnaC08G0533400ZS;BnaC09G0297200ZS;BnaC08G0533300ZS;BnaA05G0447000ZS;BnaA03G0037500ZS	0.00768298	0.158733	molecular_function
GO:0003918	DNA topoisomerase type II (ATP-hydrolyzing) activity	6	3187	29	51099	0.00188265	0.000567526	3.31729	BnaC09G0614700ZS;BnaA03G0320300ZS;BnaC01G0332400ZS;BnaA10G0294400ZS;BnaA03G0013800ZS;BnaA05G0450200ZS	0.00802663	0.158826	molecular_function
GO:0047627	adenylylsulfatase activity	5	3187	21	51099	0.00156887	0.000410967	3.81752	BnaA09G0049600ZS;BnaC08G0363600ZS;BnaC07G0125800ZS;BnaA10G0138300ZS;BnaA09G0520600ZS	0.00824974	0.158826	molecular_function
GO:0002161	aminoacyl-tRNA editing activity	7	3187	38	51099	0.00219642	0.000743654	2.95355	BnaA09G0632200ZS;BnaA06G0096100ZS;BnaA04G0128500ZS;BnaA03G0465600ZS;BnaC03G0626700ZS;BnaC08G0524600ZS;BnaC06G0065300ZS	0.0083321	0.158826	molecular_function
GO:0030674	protein binding, bridging	9	3187	57	51099	0.00282397	0.00111548	2.53162	BnaC06G0310400ZS;BnaC02G0167000ZS;BnaA08G0167600ZS;BnaC05G0508200ZS;BnaC05G0561800ZS;BnaC01G0332400ZS;BnaC01G0376400ZS;BnaC06G0125400ZS;BnaC07G0475300ZS	0.00837008	0.158826	molecular_function
GO:0003690	double-stranded DNA binding	22	3187	203	51099	0.00690304	0.00397268	1.73763	BnaA10G0171000ZS;BnaA04G0004600ZS;BnaA07G0264600ZS;BnaA06G0182700ZS;BnaA02G0039000ZS;BnaA09G0414600ZS;BnaC08G0449600ZS;BnaA02G0025500ZS;BnaC01G0256700ZS;BnaA06G0115500ZS;BnaC02G0044300ZS;BnaA08G0220400ZS;BnaC07G0019200ZS;BnaC03G0784600ZS;BnaC07G0281500ZS;BnaC01G0127300ZS;BnaC09G0135000ZS;BnaA07G0010800ZS;BnaA10G0237500ZS;BnaC01G0344300ZS;BnaA10G0104900ZS;BnaC03G0165100ZS	0.00841268	0.158826	molecular_function
GO:0004579	dolichyl-diphosphooligosaccharide-protein glycotransferase activity	4	3187	14	51099	0.0012551	0.000273978	4.58102	BnaC05G0281900ZS;BnaA05G0326200ZS;BnaC06G0424000ZS;BnaA09G0393000ZS	0.0091163	0.166656	molecular_function
GO:0031369	translation initiation factor binding	8	3187	48	51099	0.0025102	0.000939353	2.67226	BnaC04G0067700ZS;BnaA06G0326000ZS;BnaA05G0061500ZS;BnaC08G0501000ZS;BnaC03G0044300ZS;BnaC08G0430600ZS;BnaA02G0034200ZS;BnaA02G0107100ZS	0.00913186	0.166656	molecular_function
GO:0042393	histone binding	20	3187	182	51099	0.00627549	0.00356171	1.76193	BnaA05G0435600ZS;BnaA07G0282600ZS;BnaC04G0213000ZS;BnaC08G0443700ZS;BnaC03G0597500ZS;BnaA09G0109100ZS;BnaA09G0221800ZS;BnaC07G0463800ZS;BnaA09G0608800ZS;BnaA10G0247700ZS;BnaA06G0402700ZS;BnaA06G0188600ZS;BnaA07G0341200ZS;BnaA10G0142100ZS;BnaA03G0485500ZS;BnaC02G0128300ZS;BnaC06G0282000ZS;BnaC09G0083200ZS;BnaA09G0121400ZS;BnaA07G0254000ZS	0.0100293	0.179032	molecular_function
GO:0046923	ER retention sequence binding	5	3187	22	51099	0.00156887	0.000430537	3.64399	BnaA07G0354900ZS;BnaC07G0094900ZS;BnaA08G0209600ZS;BnaA07G0245500ZS;BnaA08G0199600ZS	0.010137	0.179032	molecular_function
GO:0019843	rRNA binding	38	3187	412	51099	0.0119234	0.00806278	1.47882	BnaC06G0455400ZS;BnaA02G0400600ZS;BnaC08G0342500ZS;BnaC03G0416500ZS;BnaA08G0035700ZS;BnaA08G0153400ZS;BnaA03G0550000ZS;BnaC03G0053100ZS;BnaA06G0270900ZS;BnaA04G0023200ZS;BnaA02G0072200ZS;BnaA08G0265200ZS;BnaA04G0239100ZS;BnaC05G0139600ZS;BnaC06G0144500ZS;BnaC08G0236700ZS;BnaA05G0080400ZS;BnaA02G0058300ZS;BnaA01G0343900ZS;BnaC09G0023600ZS;BnaA06G0311900ZS;BnaC07G0425400ZS;BnaC08G0460500ZS;BnaA07G0…	0.0107968	0.187659	molecular_function
GO:0019781	NEDD8 activating enzyme activity	4	3187	15	51099	0.0012551	0.000293548	4.27562	BnaA05G0116900ZS;BnaC08G0172400ZS;BnaC09G0472000ZS;BnaA08G0311600ZS	0.0118259	0.199221	molecular_function
GO:0003984	acetolactate synthase activity	4	3187	15	51099	0.0012551	0.000293548	4.27562	BnaC01G0284600ZS;BnaC04G0514000ZS;BnaA02G0063700ZS;BnaC03G0179700ZS	0.0118259	0.199221	molecular_function
GO:0035614	snRNA stem-loop binding	5	3187	23	51099	0.00156887	0.000450107	3.48556	BnaC07G0189800ZS;BnaC04G0003800ZS;BnaA07G0129000ZS;BnaC04G0176700ZS;BnaA05G0414400ZS	0.0122999	0.204066	molecular_function
GO:0043140	ATP-dependent 3'-5' DNA helicase activity	6	3187	32	51099	0.00188265	0.000626235	3.0063	BnaA08G0286500ZS;BnaA08G0084900ZS;BnaC02G0525200ZS;BnaC08G0120400ZS;BnaC07G0462100ZS;BnaA08G0178400ZS	0.0130585	0.213419	molecular_function
GO:0019902	phosphatase binding	4	3187	16	51099	0.0012551	0.000313118	4.00839	BnaC04G0044200ZS;BnaC09G0471000ZS;BnaC02G0108400ZS;BnaC09G0470900ZS	0.0150019	0.241574	molecular_function
GO:0004674	protein serine/threonine kinase activity	108	3187	1409	51099	0.0338877	0.0275739	1.22898	BnaA07G0255800ZS;BnaC03G0600900ZS;BnaA03G0505800ZS;BnaC01G0445900ZS;BnaA06G0412000ZS;BnaC03G0087600ZS;BnaC04G0175400ZS;BnaA09G0483500ZS;BnaA07G0289000ZS;BnaA06G0344800ZS;BnaA04G0112600ZS;BnaA04G0027600ZS;BnaA09G0121300ZS;BnaA06G0191200ZS;BnaC08G0370000ZS;BnaA10G0280000ZS;BnaC08G0494800ZS;BnaC01G0261100ZS;BnaC08G0519400ZS;BnaC07G0121800ZS;BnaC03G0021300ZS;BnaA05G0464200ZS;BnaA05G0047100ZS;BnaC02G0…	0.0162111	0.257264	molecular_function
GO:0005198	structural molecule activity	18	3187	167	51099	0.00564794	0.00326817	1.72817	BnaA07G0222700ZS;BnaA03G0167700ZS;BnaA07G0224400ZS;BnaA05G0061200ZS;BnaC03G0654600ZS;BnaC04G0536500ZS;BnaC05G0083800ZS;BnaA03G0196100ZS;BnaC04G0179400ZS;BnaC04G0497300ZS;BnaA04G0223600ZS;BnaA10G0288100ZS;BnaA03G0144600ZS;BnaC03G0194300ZS;BnaC05G0561100ZS;BnaC02G0018200ZS;BnaC05G0265900ZS;BnaC09G0607400ZS	0.0168369	0.263377	molecular_function
GO:0031177	phosphopantetheine binding	6	3187	34	51099	0.00188265	0.000665375	2.82945	BnaA04G0092300ZS;BnaC04G0498300ZS;BnaC04G0052000ZS;BnaC01G0514500ZS;BnaA04G0194500ZS;BnaC09G0208300ZS	0.0174361	0.268909	molecular_function
GO:0008308	voltage-gated anion channel activity	8	3187	54	51099	0.0025102	0.00105677	2.37534	BnaA08G0165200ZS;BnaA06G0309500ZS;BnaA03G0284100ZS;BnaC01G0222600ZS;BnaC01G0495900ZS;BnaA02G0057300ZS;BnaC06G0454700ZS;BnaA01G0419200ZS	0.0181328	0.27577	molecular_function
GO:0004322	ferroxidase activity	4	3187	17	51099	0.0012551	0.000332688	3.77261	BnaC02G0529100ZS;BnaA03G0002200ZS;BnaC03G0319300ZS;BnaC08G0202200ZS	0.0186672	0.280008	molecular_function
GO:0047485	protein N-terminus binding	3	3187	10	51099	0.000941324	0.000195699	4.81007	BnaC02G0108400ZS;BnaC09G0471000ZS;BnaC09G0470900ZS	0.0208776	0.298343	molecular_function
GO:0004663	Rab geranylgeranyltransferase activity	3	3187	10	51099	0.000941324	0.000195699	4.81007	BnaA10G0229800ZS;BnaC07G0458100ZS;BnaA01G0140900ZS	0.0208776	0.298343	molecular_function
GO:0000406	double-strand/single-strand DNA junction binding	3	3187	10	51099	0.000941324	0.000195699	4.81007	BnaC06G0011100ZS;BnaA02G0154900ZS;BnaC04G0308200ZS	0.0208776	0.298343	molecular_function
GO:0046961	proton-transporting ATPase activity, rotational mechanism	13	3187	111	51099	0.00407907	0.00217225	1.87781	BnaA09G0042100ZS;BnaA07G0377800ZS;BnaC03G0314100ZS;BnaA08G0198800ZS;BnaC09G0027500ZS;BnaC06G0215900ZS;BnaA03G0398100ZS;BnaC04G0252200ZS;BnaA01G0053200ZS;BnaA06G0140300ZS;BnaC01G0117900ZS;BnaC08G0452800ZS;BnaC01G0040800ZS	0.0209793	0.298343	molecular_function
GO:0004072	aspartate kinase activity	4	3187	18	51099	0.0012551	0.000352257	3.56302	BnaC09G0528100ZS;BnaA10G0169700ZS;BnaA02G0047400ZS;BnaA01G0105600ZS	0.0228406	0.320647	molecular_function
GO:0051087	chaperone binding	15	3187	139	51099	0.00470662	0.00272021	1.73024	BnaC02G0508500ZS;BnaC09G0430000ZS;BnaA09G0026200ZS;BnaC03G0102200ZS;BnaC09G0286500ZS;BnaC03G0325200ZS;BnaA02G0071400ZS;BnaA09G0413800ZS;BnaC09G0232200ZS;BnaC09G0497700ZS;BnaA06G0171400ZS;BnaC06G0191400ZS;BnaC07G0007600ZS;BnaA05G0138100ZS;BnaC02G0188400ZS	0.0270969	0.363285	molecular_function
GO:0004822	isoleucine-tRNA ligase activity	3	3187	11	51099	0.000941324	0.000215268	4.37279	BnaA04G0128500ZS;BnaC06G0065300ZS;BnaA03G0465600ZS	0.0273966	0.363285	molecular_function
GO:0120014	intermembrane phospholipid transfer activity	4	3187	19	51099	0.0012551	0.000371827	3.37549	BnaC07G0532800ZS;BnaA06G0258300ZS;BnaA09G0463600ZS;BnaC07G0183800ZS	0.0275367	0.363285	molecular_function
GO:0004045	aminoacyl-tRNA hydrolase activity	4	3187	19	51099	0.0012551	0.000371827	3.37549	BnaA09G0152800ZS;BnaA01G0049500ZS;BnaC01G0056500ZS;BnaA10G0198300ZS	0.0275367	0.363285	molecular_function
GO:0050017	L-3-cyanoalanine synthase activity	4	3187	19	51099	0.0012551	0.000371827	3.37549	BnaA09G0384400ZS;BnaC09G0041800ZS;BnaA05G0479500ZS;BnaC05G0541700ZS	0.0275367	0.363285	molecular_function
GO:0003725	double-stranded RNA binding	6	3187	38	51099	0.00188265	0.000743654	2.53162	BnaC07G0154000ZS;BnaA02G0039000ZS;BnaA04G0123000ZS;BnaC08G0416100ZS;BnaA10G0237500ZS;BnaC05G0232800ZS	0.0289997	0.378031	molecular_function
GO:0000981	DNA-binding transcription factor activity, RNA polymerase II-specific	5	3187	29	51099	0.00156887	0.000567526	2.76441	BnaA02G0056600ZS;BnaC09G0610700ZS;BnaC03G0014300ZS;BnaA10G0291300ZS;BnaA03G0006700ZS	0.0318966	0.39771	molecular_function
GO:0043015	gamma-tubulin binding	4	3187	20	51099	0.0012551	0.000391397	3.20671	BnaA09G0498900ZS;BnaA07G0341200ZS;BnaA07G0254000ZS;BnaC06G0282000ZS	0.0327657	0.39771	molecular_function
GO:0090438	camelliol C synthase activity	2	3187	5	51099	0.000627549	9.78493e-05	6.41343	BnaC08G0155300ZS;BnaA03G0572100ZS	0.0342625	0.39771	molecular_function
GO:0004730	pseudouridylate synthase activity	2	3187	5	51099	0.000627549	9.78493e-05	6.41343	BnaC05G0297000ZS;BnaA05G0176400ZS	0.0342625	0.39771	molecular_function
GO:0019779	Atg8 activating enzyme activity	2	3187	5	51099	0.000627549	9.78493e-05	6.41343	BnaA02G0295800ZS;BnaA05G0397600ZS	0.0342625	0.39771	molecular_function
GO:0003992	N2-acetyl-L-ornithine:2-oxoglutarate 5-aminotransferase activity	2	3187	5	51099	0.000627549	9.78493e-05	6.41343	BnaC06G0455600ZS;BnaA02G0241400ZS	0.0342625	0.39771	molecular_function
GO:0003972	RNA ligase (ATP) activity	2	3187	5	51099	0.000627549	9.78493e-05	6.41343	BnaC05G0058100ZS;BnaC08G0533500ZS	0.0342625	0.39771	molecular_function
GO:0004419	hydroxymethylglutaryl-CoA lyase activity	2	3187	5	51099	0.000627549	9.78493e-05	6.41343	BnaC04G0210500ZS;BnaA07G0152300ZS	0.0342625	0.39771	molecular_function
GO:0000404	heteroduplex DNA loop binding	3	3187	12	51099	0.000941324	0.000234838	4.00839	BnaC06G0011100ZS;BnaA02G0154900ZS;BnaC04G0308200ZS	0.0348677	0.39771	molecular_function
GO:0004807	triose-phosphate isomerase activity	3	3187	12	51099	0.000941324	0.000234838	4.00839	BnaA04G0041400ZS;BnaC08G0455100ZS;BnaC08G0353800ZS	0.0348677	0.39771	molecular_function
GO:0043682	copper-transporting ATPase activity	3	3187	12	51099	0.000941324	0.000234838	4.00839	BnaA08G0141400ZS;BnaC07G0235100ZS;BnaA06G0432800ZS	0.0348677	0.39771	molecular_function
GO:1990585	hydroxyproline O-arabinosyltransferase activity	3	3187	12	51099	0.000941324	0.000234838	4.00839	BnaC09G0054700ZS;BnaA02G0381300ZS;BnaC09G0526200ZS	0.0348677	0.39771	molecular_function
GO:0031072	heat shock protein binding	12	3187	108	51099	0.0037653	0.00211354	1.78151	BnaC09G0451400ZS;BnaA08G0214900ZS;BnaA09G0612600ZS;BnaC09G0497700ZS;BnaC02G0108200ZS;BnaC03G0291800ZS;BnaC02G0371100ZS;BnaA03G0246700ZS;BnaA03G0295900ZS;BnaC01G0513300ZS;BnaC03G0043200ZS;BnaC01G0118100ZS	0.0369606	0.417236	molecular_function
GO:0072542	protein phosphatase activator activity	8	3187	62	51099	0.0025102	0.00121333	2.06885	BnaA03G0427000ZS;BnaA03G0313200ZS;BnaA06G0391900ZS;BnaA06G0337400ZS;BnaC03G0366200ZS;BnaC08G0533100ZS;BnaA02G0380000ZS;BnaA07G0084500ZS	0.0381732	0.421686	molecular_function
GO:1905538	polysome binding	4	3187	21	51099	0.0012551	0.000410967	3.05401	BnaC05G0109300ZS;BnaA09G0074400ZS;BnaA06G0088800ZS;BnaC09G0221500ZS	0.0385342	0.421686	molecular_function
GO:0001181	RNA polymerase I general transcription initiation factor activity	4	3187	21	51099	0.0012551	0.000410967	3.05401	BnaC08G0170500ZS;BnaC04G0535600ZS;BnaA08G0125800ZS;BnaA01G0162200ZS	0.0385342	0.421686	molecular_function
GO:0008233	peptidase activity	16	3187	159	51099	0.0050204	0.00311161	1.61344	BnaC06G0310400ZS;BnaA04G0253000ZS;BnaA01G0152000ZS;BnaC04G0569100ZS;BnaC06G0454600ZS;BnaA08G0154800ZS;BnaA08G0295500ZS;BnaA06G0417200ZS;BnaA03G0440800ZS;BnaA08G0047200ZS;BnaC08G0061300ZS;BnaC02G0511400ZS;BnaC07G0258400ZS;BnaC03G0357200ZS;BnaA02G0371800ZS;BnaC04G0570600ZS	0.0403256	0.421686	molecular_function
GO:0003691	double-stranded telomeric DNA binding	5	3187	31	51099	0.00156887	0.000606665	2.58606	BnaC05G0302600ZS;BnaA08G0028700ZS;BnaC03G0780400ZS;BnaA03G0055200ZS;BnaA02G0051000ZS	0.0412165	0.421686	molecular_function
GO:0004827	proline-tRNA ligase activity	3	3187	13	51099	0.000941324	0.000254408	3.70006	BnaA09G0562500ZS;BnaC06G0234400ZS;BnaC09G0345100ZS	0.0432743	0.421686	molecular_function
GO:0003919	FMN adenylyltransferase activity	3	3187	13	51099	0.000941324	0.000254408	3.70006	BnaA03G0032400ZS;BnaC02G0010300ZS;BnaA03G0010300ZS	0.0432743	0.421686	molecular_function
GO:0001165	RNA polymerase I upstream control element sequence-specific DNA binding	3	3187	13	51099	0.000941324	0.000254408	3.70006	BnaC08G0170500ZS;BnaA08G0125800ZS;BnaA01G0162200ZS	0.0432743	0.421686	molecular_function
GO:0008139	nuclear localization sequence binding	9	3187	75	51099	0.00282397	0.00146774	1.92403	BnaA01G0018500ZS;BnaC02G0007800ZS;BnaC03G0690800ZS;BnaA09G0079500ZS;BnaA08G0295700ZS;BnaC01G0241600ZS;BnaC01G0021300ZS;BnaA06G0279100ZS;BnaC03G0552100ZS	0.0433651	0.421686	molecular_function
GO:0070006	metalloaminopeptidase activity	6	3187	42	51099	0.00188265	0.000821934	2.29051	BnaC06G0221800ZS;BnaA05G0050800ZS;BnaA01G0017700ZS;BnaC03G0263600ZS;BnaA07G0210400ZS;BnaA04G0019200ZS	0.0447124	0.421686	molecular_function
GO:0009378	four-way junction helicase activity	4	3187	22	51099	0.0012551	0.000430537	2.9152	BnaC08G0120400ZS;BnaA08G0286500ZS;BnaA08G0178400ZS;BnaA08G0084900ZS	0.0448446	0.421686	molecular_function
GO:0000035	acyl binding	4	3187	22	51099	0.0012551	0.000430537	2.9152	BnaA04G0092300ZS;BnaC03G0100600ZS;BnaC02G0101100ZS;BnaC04G0052000ZS	0.0448446	0.421686	molecular_function
GO:0030544	Hsp70 protein binding	9	3187	76	51099	0.00282397	0.00148731	1.89871	BnaC02G0508500ZS;BnaC03G0027000ZS;BnaA02G0089800ZS;BnaC03G0027100ZS;BnaA06G0171400ZS;BnaC02G0108300ZS;BnaA03G0022400ZS;BnaC09G0561800ZS;BnaA10G0167100ZS	0.0465809	0.421686	molecular_function
GO:0003684	damaged DNA binding	15	3187	150	51099	0.00470662	0.00293548	1.60336	BnaA04G0204500ZS;BnaA06G0115500ZS;BnaC03G0049300ZS;BnaC03G0178800ZS;BnaC04G0308200ZS;BnaA05G0124700ZS;BnaC06G0121500ZS;BnaA02G0065500ZS;BnaC04G0388400ZS;BnaC06G0011100ZS;BnaC07G0234500ZS;BnaC04G0510400ZS;BnaC04G0380400ZS;BnaA07G0002600ZS;BnaA05G0166800ZS	0.0481426	0.421686	molecular_function
GO:0008865	fructokinase activity	8	3187	65	51099	0.0025102	0.00127204	1.97336	BnaA05G0126000ZS;BnaC05G0392100ZS;BnaC05G0258500ZS;BnaA06G0439300ZS;BnaC02G0483100ZS;BnaA04G0021200ZS;BnaC06G0048300ZS;BnaC04G0088400ZS	0.0484789	0.421686	molecular_function
GO:0042803	protein homodimerization activity	65	3187	845	51099	0.0203954	0.0165365	1.23335	BnaA06G0198500ZS;BnaC02G0089900ZS;BnaC04G0055200ZS;BnaA09G0692200ZS;BnaA01G0035700ZS;BnaA10G0204500ZS;BnaC03G0262800ZS;BnaC04G0308200ZS;BnaC01G0435100ZS;BnaA06G0198400ZS;BnaA10G0010200ZS;BnaA09G0004700ZS;BnaC07G0282500ZS;BnaC09G0080000ZS;BnaA08G0180800ZS;BnaC06G0097600ZS;BnaA07G0211100ZS;BnaC03G0211100ZS;BnaA03G0025600ZS;BnaA06G0399400ZS;BnaA02G0040900ZS;BnaA09G0201100ZS;BnaA05G0359200ZS;BnaC07G0…	0.0485751	0.421686	molecular_function
GO:1990482	sphingolipid alpha-glucuronosyltransferase activity	2	3187	6	51099	0.000627549	0.000117419	5.34452	BnaA02G0074500ZS;BnaC01G0511900ZS	0.049293	0.421686	molecular_function
GO:0000215	tRNA 2'-phosphotransferase activity	2	3187	6	51099	0.000627549	0.000117419	5.34452	BnaC04G0057600ZS;BnaA05G0051100ZS	0.049293	0.421686	molecular_function
GO:0010175	sphingosine transmembrane transporter activity	2	3187	6	51099	0.000627549	0.000117419	5.34452	BnaC03G0192800ZS;BnaC02G0409200ZS	0.049293	0.421686	molecular_function
GO:0047621	acylpyruvate hydrolase activity	2	3187	6	51099	0.000627549	0.000117419	5.34452	BnaC08G0137700ZS;BnaA01G0340400ZS	0.049293	0.421686	molecular_function
GO:0017069	snRNA binding	2	3187	6	51099	0.000627549	0.000117419	5.34452	BnaC03G0163300ZS;BnaA01G0139200ZS	0.049293	0.421686	molecular_function
GO:0016166	phytoene dehydrogenase activity	2	3187	6	51099	0.000627549	0.000117419	5.34452	BnaC04G0354500ZS;BnaA08G0202200ZS	0.049293	0.421686	molecular_function
GO:0019707	protein-cysteine S-acyltransferase activity	2	3187	6	51099	0.000627549	0.000117419	5.34452	BnaC08G0399200ZS;BnaC04G0058200ZS	0.049293	0.421686	molecular_function
GO:0004615	phosphomannomutase activity	2	3187	6	51099	0.000627549	0.000117419	5.34452	BnaA05G0055300ZS;BnaA03G0222200ZS	0.049293	0.421686	molecular_function
GO:0047453	ATP-dependent NAD(P)H-hydrate dehydratase activity	2	3187	6	51099	0.000627549	0.000117419	5.34452	BnaC03G0094900ZS;BnaA02G0077600ZS	0.049293	0.421686	molecular_function
GO:0052855	ADP-dependent NAD(P)H-hydrate dehydratase activity	2	3187	6	51099	0.000627549	0.000117419	5.34452	BnaC03G0094900ZS;BnaA02G0077600ZS	0.049293	0.421686	molecular_function
GO:0051377	mannose-ethanolamine phosphotransferase activity	2	3187	6	51099	0.000627549	0.000117419	5.34452	BnaA10G0196400ZS;BnaC05G0558900ZS	0.049293	0.421686	molecular_function
GO:0015616	DNA translocase activity	2	3187	6	51099	0.000627549	0.000117419	5.34452	BnaA04G0125400ZS;BnaC04G0413300ZS	0.049293	0.421686	molecular_function
GO:0016889	endodeoxyribonuclease activity, producing 3'-phosphomonoesters	2	3187	6	51099	0.000627549	0.000117419	5.34452	BnaC09G0614700ZS;BnaA10G0294400ZS	0.049293	0.421686	molecular_function
GO:0042030	ATPase inhibitor activity	2	3187	6	51099	0.000627549	0.000117419	5.34452	BnaA03G0295900ZS;BnaC01G0513300ZS	0.049293	0.421686	molecular_function
GO:0051861	glycolipid binding	2	3187	6	51099	0.000627549	0.000117419	5.34452	BnaC07G0526200ZS;BnaA03G0549500ZS	0.049293	0.421686	molecular_function
GO:0017172	cysteine dioxygenase activity	4	3187	23	51099	0.0012551	0.000450107	2.78845	BnaC03G0081000ZS;BnaA03G0207500ZS;BnaC07G0322200ZS;BnaA09G0537000ZS	0.0516962	0.43816	molecular_function
GO:0003747	translation release factor activity	5	3187	33	51099	0.00156887	0.000645805	2.42933	BnaC09G0021500ZS;BnaA09G0152800ZS;BnaA09G0036100ZS;BnaC02G0041200ZS;BnaA05G0007900ZS	0.052019	0.43816	molecular_function
GO:0004749	ribose phosphate diphosphokinase activity	3	3187	14	51099	0.000941324	0.000273978	3.43577	BnaC05G0341300ZS;BnaA05G0034900ZS;BnaC05G0086200ZS	0.0525901	0.439589	molecular_function
GO:0008375	acetylglucosaminyltransferase activity	6	3187	44	51099	0.00188265	0.000861074	2.1864	BnaC07G0477000ZS;BnaC06G0297200ZS;BnaA05G0400700ZS;BnaA10G0019500ZS;BnaC01G0507700ZS;BnaA04G0111900ZS	0.0542282	0.449848	molecular_function
GO:0019706	protein-cysteine S-palmitoyltransferase activity	12	3187	115	51099	0.0037653	0.00225053	1.67307	BnaA05G0479000ZS;BnaC09G0022600ZS;BnaC03G0100600ZS;BnaC03G0333400ZS;BnaC04G0527600ZS;BnaC04G0058200ZS;BnaA03G0276300ZS;BnaA09G0018700ZS;BnaA05G0372800ZS;BnaC02G0101100ZS;BnaC08G0399200ZS;BnaC08G0367600ZS	0.0552616	0.454974	molecular_function
GO:0017137	Rab GTPase binding	12	3187	116	51099	0.0037653	0.0022701	1.65865	BnaA02G0020100ZS;BnaC08G0404500ZS;BnaC06G0380000ZS;BnaC01G0278100ZS;BnaC03G0009900ZS;BnaA02G0061900ZS;BnaC09G0366100ZS;BnaA01G0070800ZS;BnaA01G0399100ZS;BnaA07G0179500ZS;BnaA04G0250500ZS;BnaA03G0126900ZS	0.0582975	0.472244	molecular_function
GO:0036402	proteasome-activating ATPase activity	4	3187	24	51099	0.0012551	0.000469677	2.67226	BnaC07G0181000ZS;Bnascaffold0603G0000100ZS;BnaA01G0080800ZS;BnaA10G0138600ZS	0.0590844	0.472244	molecular_function
GO:0016779	nucleotidyltransferase activity	4	3187	24	51099	0.0012551	0.000469677	2.67226	BnaA06G0184600ZS;BnaC02G0094700ZS;BnaA02G0079700ZS;BnaA07G0358500ZS	0.0590844	0.472244	molecular_function
GO:0032357	oxidized purine DNA binding	4	3187	24	51099	0.0012551	0.000469677	2.67226	BnaA04G0204500ZS;BnaC04G0510400ZS;BnaC03G0178800ZS;BnaA05G0124700ZS	0.0590844	0.472244	molecular_function
GO:0005829	cytosol	708	3580	7920	56777	0.197765	0.139493	1.41774	BnaC05G0454500ZS;BnaC09G0153900ZS;BnaA10G0052300ZS;BnaC02G0305000ZS;BnaA01G0423500ZS;BnaC02G0437500ZS;BnaA03G0313200ZS;BnaC07G0379300ZS;BnaA06G0198400ZS;BnaA03G0498800ZS;BnaC07G0293800ZS;BnaC04G0369900ZS;BnaA04G0023200ZS;BnaC01G0170300ZS;BnaA04G0107900ZS;BnaC09G0451400ZS;BnaA05G0046500ZS;BnaC05G0320700ZS;BnaA02G0021800ZS;BnaC03G0701100ZS;BnaA08G0076200ZS;BnaC04G0052900ZS;BnaA09G0535600ZS;BnaA02G0…	2.07351e-23	1.08444e-20	cellular_component
GO:0005730	nucleolus	204	3580	1908	56777	0.0569832	0.0336052	1.69567	BnaA02G0063000ZS;BnaC03G0455600ZS;BnaC07G0395600ZS;BnaA08G0035700ZS;BnaA05G0005100ZS;BnaA03G0488400ZS;BnaC02G0500000ZS;BnaA04G0023200ZS;BnaC03G0211100ZS;BnaA03G0144600ZS;BnaC01G0192100ZS;BnaA06G0182700ZS;BnaC09G0451400ZS;BnaC08G0448900ZS;BnaA02G0039000ZS;BnaA01G0348400ZS;BnaA03G0354300ZS;BnaA08G0038700ZS;BnaA08G0076200ZS;BnaA09G0535600ZS;BnaC04G0574800ZS;BnaA02G0058300ZS;BnaC09G0495500ZS;BnaC04G0…	1.11217e-13	2.90833e-11	cellular_component
GO:0005681	spliceosomal complex	51	3580	375	56777	0.0142458	0.00660479	2.15689	BnaC04G0259800ZS;BnaC07G0064800ZS;BnaA01G0329000ZS;BnaC03G0723800ZS;BnaA06G0269500ZS;BnaC02G0525200ZS;BnaA03G0007800ZS;BnaC04G0176700ZS;BnaC04G0079000ZS;BnaC01G0153400ZS;BnaA09G0241500ZS;BnaA07G0209200ZS;BnaA05G0013300ZS;BnaA05G0483500ZS;BnaC03G0372500ZS;BnaA07G0283400ZS;BnaA02G0254200ZS;BnaC01G0501900ZS;BnaA06G0415100ZS;BnaC04G0229600ZS;BnaC03G0311000ZS;BnaC01G0448700ZS;BnaA07G0034300ZS;BnaA02G0…	2.19329e-07	3.82363e-05	cellular_component
GO:0005839	proteasome core complex	20	3580	89	56777	0.00558659	0.00156754	3.56393	BnaC02G0305000ZS;BnaC01G0349900ZS;BnaA05G0137800ZS;BnaA08G0046500ZS;BnaC09G0215100ZS;BnaC09G0203400ZS;BnaC01G0320400ZS;BnaC08G0220900ZS;BnaC02G0463300ZS;BnaC05G0188200ZS;BnaA07G0152900ZS;BnaC05G0097300ZS;BnaA04G0013400ZS;BnaA05G0334400ZS;BnaA05G0147700ZS;BnaC07G0186600ZS;BnaC08G0268000ZS;BnaC04G0209400ZS;BnaA05G0150000ZS;BnaC01G0075400ZS	5.42709e-07	7.09592e-05	cellular_component
GO:0000502	proteasome complex	39	3580	265	56777	0.0108939	0.00466738	2.33404	BnaC09G0153900ZS;BnaC02G0305000ZS;BnaA07G0356500ZS;BnaA07G0056000ZS;BnaA01G0085400ZS;BnaA08G0174200ZS;BnaA02G0236100ZS;BnaC01G0349900ZS;BnaA10G0138600ZS;BnaC06G0080300ZS;BnaC03G0447700ZS;BnaC04G0380400ZS;BnaA05G0137800ZS;BnaC07G0181000ZS;BnaA08G0046500ZS;BnaC09G0215100ZS;BnaC09G0203400ZS;BnaC01G0320400ZS;BnaC08G0220900ZS;BnaA01G0080800ZS;BnaA08G0312800ZS;BnaA09G0140400ZS;BnaC03G0654600ZS;BnaC07G0…	7.70863e-07	8.06323e-05	cellular_component
GO:0019774	proteasome core complex, beta-subunit complex	15	3580	55	56777	0.00418994	0.000968702	4.32532	BnaA04G0013400ZS;BnaC02G0305000ZS;BnaA05G0334400ZS;BnaC09G0203400ZS;BnaA05G0147700ZS;BnaC05G0188200ZS;BnaC07G0186600ZS;BnaC02G0463300ZS;BnaC01G0349900ZS;BnaC01G0320400ZS;BnaC08G0220900ZS;BnaC08G0268000ZS;BnaC05G0097300ZS;BnaC01G0075400ZS;BnaA05G0137800ZS	1.02411e-06	8.92682e-05	cellular_component
GO:0046540	U4/U6 x U5 tri-snRNP complex	19	3580	93	56777	0.00530726	0.00163799	3.24011	BnaC04G0259800ZS;BnaA08G0319600ZS;BnaC03G0513500ZS;BnaC01G0153400ZS;BnaA09G0241500ZS;BnaA07G0283400ZS;BnaC04G0229600ZS;BnaC03G0311000ZS;BnaC06G0264700ZS;BnaA01G0110100ZS;BnaA03G0381300ZS;BnaC09G0495500ZS;BnaC03G0038800ZS;BnaA07G0209700ZS;BnaC03G0719500ZS;BnaC07G0036500ZS;BnaC05G0019600ZS;BnaA04G0019600ZS;BnaC06G0428300ZS	4.68841e-06	0.000350291	cellular_component
GO:0005739	mitochondrion	324	3580	4080	56777	0.0905028	0.0718601	1.25943	BnaC07G0031500ZS;BnaA07G0255800ZS;BnaA08G0035700ZS;BnaC01G0435100ZS;BnaA09G0712800ZS;BnaC04G0043900ZS;BnaC03G0701100ZS;BnaA09G0608700ZS;BnaA05G0373300ZS;BnaC03G0152000ZS;BnaA02G0033600ZS;BnaA10G0162900ZS;BnaA05G0153800ZS;BnaC08G0202200ZS;BnaC08G0455100ZS;BnaC02G0008400ZS;BnaC01G0303900ZS;BnaC03G0005000ZS;BnaC01G0403600ZS;BnaA09G0637700ZS;BnaA01G0308100ZS;BnaC01G0078100ZS;BnaA10G0162400ZS;BnaA03G0…	8.96961e-06	0.000586388	cellular_component
GO:0022626	cytosolic ribosome	84	3580	822	56777	0.0234637	0.0144777	1.62068	BnaA02G0063000ZS;BnaC09G0036300ZS;BnaC07G0379300ZS;BnaC03G0416500ZS;BnaC03G0054100ZS;BnaC09G0203400ZS;BnaA02G0058300ZS;BnaA01G0343900ZS;BnaA01G0077800ZS;BnaC07G0425400ZS;BnaA08G0206900ZS;BnaA09G0706000ZS;BnaA05G0153800ZS;BnaA03G0325800ZS;BnaA02G0010000ZS;BnaA03G0252600ZS;BnaC08G0352400ZS;BnaC03G0156100ZS;BnaA09G0607800ZS;BnaA05G0407200ZS;BnaA09G0693100ZS;BnaA02G0035900ZS;BnaC04G0266000ZS;BnaA04G0…	1.05903e-05	0.000615413	cellular_component
GO:1990904	ribonucleoprotein complex	40	3580	311	56777	0.0111732	0.00547757	2.03981	BnaC04G0082800ZS;BnaC05G0156600ZS;BnaA09G0074400ZS;BnaA03G0178200ZS;BnaC04G0429400ZS;BnaC05G0109300ZS;BnaA06G0415100ZS;BnaA03G0395200ZS;BnaC09G0369700ZS;BnaA06G0088800ZS;BnaC01G0059900ZS;BnaA02G0101800ZS;BnaC04G0091400ZS;BnaA02G0033900ZS;BnaA09G0117500ZS;BnaA07G0344400ZS;BnaC02G0023200ZS;BnaA04G0238800ZS;BnaC01G0451400ZS;BnaA02G0210600ZS;BnaC09G0221500ZS;BnaA01G0361300ZS;BnaA07G0364100ZS;BnaA06G0…	1.6042e-05	0.000838998	cellular_component
GO:0009536	plastid	91	3580	926	56777	0.025419	0.0163094	1.55855	BnaC07G0031500ZS;BnaA01G0423500ZS;BnaA02G0060400ZS;BnaC09G0532400ZS;BnaA03G0002900ZS;BnaC03G0006100ZS;BnaC04G0043900ZS;BnaC09G0101100ZS;BnaA01G0314400ZS;BnaC05G0135800ZS;BnaC03G0011000ZS;BnaA09G0527700ZS;BnaC01G0474900ZS;BnaC03G0799800ZS;BnaA03G0543100ZS;BnaA05G0169000ZS;BnaA09G0686300ZS;BnaC03G0005000ZS;BnaA02G0027600ZS;BnaC09G0569500ZS;BnaC08G0397600ZS;BnaA10G0162400ZS;BnaA09G0026200ZS;BnaC04G0…	2.12347e-05	0.00100961	cellular_component
GO:0005737	cytoplasm	628	3580	8599	56777	0.175419	0.151452	1.15825	BnaA07G0255800ZS;BnaC05G0341300ZS;BnaC02G0305000ZS;BnaC09G0007100ZS;BnaA03G0313200ZS;BnaC01G0445900ZS;BnaA03G0498800ZS;BnaC04G0369900ZS;BnaA10G0282500ZS;BnaC09G0321300ZS;BnaC07G0181000ZS;BnaA04G0019300ZS;BnaC04G0043900ZS;BnaC05G0297000ZS;BnaC05G0561800ZS;BnaC04G0052900ZS;BnaC07G0187200ZS;BnaA05G0414400ZS;BnaA09G0535600ZS;BnaA04G0139100ZS;BnaC01G0372500ZS;BnaA09G0696500ZS;BnaA02G0046400ZS;BnaA02G0…	2.71727e-05	0.00118428	cellular_component
GO:0005688	U6 snRNP	10	3580	36	56777	0.0027933	0.00063406	4.40542	BnaA08G0319600ZS;BnaC05G0019600ZS;BnaA07G0209700ZS;BnaA04G0019600ZS;BnaC06G0264700ZS;BnaA06G0395900ZS;BnaC06G0428300ZS;BnaA01G0139200ZS;BnaA09G0057700ZS;BnaA07G0283400ZS	5.45613e-05	0.00219504	cellular_component
GO:0005654	nucleoplasm	59	3580	552	56777	0.0164804	0.00972225	1.69513	BnaA10G0214100ZS;BnaC01G0266500ZS;BnaC02G0007800ZS;BnaC04G0179400ZS;BnaA01G0145200ZS;BnaC08G0120400ZS;BnaC04G0176700ZS;BnaA05G0334200ZS;BnaC03G0010500ZS;BnaA04G0210600ZS;BnaA09G0050400ZS;BnaC04G0380400ZS;BnaA03G0144600ZS;BnaA09G0586600ZS;BnaA02G0176300ZS;BnaA06G0023600ZS;BnaC04G0610200ZS;BnaA05G0139800ZS;BnaC04G0019000ZS;BnaA08G0305100ZS;BnaA06G0195700ZS;BnaA08G0295700ZS;BnaC01G0059900ZS;BnaA06G0…	5.95119e-05	0.00222319	cellular_component
GO:0005778	peroxisomal membrane	21	3580	130	56777	0.00586592	0.00228966	2.56192	BnaC09G0566900ZS;BnaC05G0316500ZS;BnaC03G0655300ZS;BnaA03G0117300ZS;BnaC09G0073000ZS;BnaC09G0597900ZS;BnaC01G0203200ZS;BnaA10G0280000ZS;BnaA09G0710500ZS;BnaA10G0253300ZS;BnaA10G0228200ZS;BnaA06G0281200ZS;BnaA08G0027300ZS;BnaC03G0021300ZS;BnaC04G0035800ZS;BnaA03G0294200ZS;BnaA03G0547400ZS;BnaC02G0051500ZS;BnaA07G0214200ZS;BnaA03G0319500ZS;BnaA05G0186900ZS	6.52348e-05	0.00227452	cellular_component
GO:0005771	multivesicular body	16	3580	85	56777	0.00446927	0.00149709	2.98532	BnaC05G0060900ZS;BnaA03G0097100ZS;BnaA10G0099900ZS;BnaA07G0257300ZS;BnaA06G0049000ZS;BnaC02G0175600ZS;BnaC09G0357000ZS;BnaC03G0622400ZS;BnaC09G0420800ZS;BnaA03G0319700ZS;BnaA09G0515700ZS;BnaA10G0160900ZS;BnaC08G0358100ZS;BnaA02G0138600ZS;BnaC04G0205800ZS;BnaA06G0261300ZS	7.36798e-05	0.00240841	cellular_component
GO:0009507	chloroplast	488	3580	6601	56777	0.136313	0.116262	1.17246	BnaC05G0341300ZS;BnaC01G0435100ZS;BnaA04G0023200ZS;BnaA07G0143600ZS;BnaA07G0288300ZS;BnaC04G0043900ZS;BnaA05G0432500ZS;BnaA02G0058300ZS;BnaC07G0100200ZS;BnaC09G0032400ZS;BnaC08G0363600ZS;BnaA02G0065500ZS;BnaA04G0117300ZS;BnaC09G0208500ZS;BnaA03G0315500ZS;BnaC08G0421200ZS;BnaA05G0153800ZS;BnaC08G0202200ZS;BnaC02G0166500ZS;BnaA03G0325800ZS;BnaC09G0601000ZS;BnaC08G0455100ZS;BnaC02G0008400ZS;BnaA03G0…	8.39587e-05	0.00258297	cellular_component
GO:0005635	nuclear envelope	40	3580	336	56777	0.0111732	0.00591789	1.88804	BnaC01G0266500ZS;BnaA01G0018500ZS;BnaC04G0179400ZS;BnaC08G0501000ZS;BnaA06G0271000ZS;BnaA10G0181400ZS;BnaC01G0450400ZS;BnaA03G0144600ZS;BnaC08G0367200ZS;BnaA01G0360600ZS;BnaA07G0156000ZS;BnaC01G0441900ZS;BnaC03G0636500ZS;BnaC05G0561100ZS;BnaA10G0278500ZS;BnaC02G0527700ZS;BnaA04G0022300ZS;BnaA05G0049900ZS;BnaC06G0455000ZS;BnaA04G0053500ZS;BnaA07G0341200ZS;BnaC04G0589900ZS;BnaA07G0097000ZS;BnaA10G0…	9.21407e-05	0.0026772	cellular_component
GO:0016442	RISC complex	7	3580	19	56777	0.00195531	0.000334643	5.84297	BnaA03G0027400ZS;BnaC02G0027500ZS;BnaA07G0156000ZS;BnaA01G0199100ZS;BnaA06G0271000ZS;BnaC03G0033600ZS;BnaC02G0527700ZS	0.000100989	0.00276853	cellular_component
GO:0042788	polysomal ribosome	50	3580	455	56777	0.0139665	0.00801381	1.7428	BnaA02G0063000ZS;BnaA02G0035900ZS;BnaC03G0012500ZS;BnaC02G0335700ZS;BnaA07G0056000ZS;BnaC02G0482700ZS;BnaC03G0661000ZS;Bnascaffold0026G0021100ZS;BnaC07G0379300ZS;BnaC03G0046900ZS;BnaA08G0272500ZS;BnaA05G0480300ZS;BnaA08G0181700ZS;BnaA04G0204500ZS;BnaA04G0239100ZS;BnaC03G0012000ZS;BnaC03G0509100ZS;BnaC03G0376500ZS;BnaC04G0103500ZS;BnaA05G0080400ZS;BnaA02G0058300ZS;BnaA01G0077800ZS;BnaC09G0032800ZS…	0.000105871	0.00276853	cellular_component
GO:0030904	retromer complex	9	3580	32	56777	0.00251397	0.000563609	4.46048	BnaA10G0099900ZS;BnaC02G0175600ZS;BnaC09G0357000ZS;BnaC03G0622400ZS;BnaC03G0032400ZS;BnaA02G0218300ZS;BnaA02G0138600ZS;BnaC07G0048800ZS;BnaA06G0261300ZS	0.000115669	0.00288071	cellular_component
GO:0022627	cytosolic small ribosomal subunit	43	3580	377	56777	0.0120112	0.00664001	1.80891	BnaC01G0511400ZS;BnaA02G0063000ZS;BnaA02G0035900ZS;BnaC03G0012500ZS;BnaC02G0482700ZS;BnaC07G0379300ZS;BnaC03G0046900ZS;BnaA05G0480300ZS;BnaA08G0096300ZS;BnaA10G0087200ZS;BnaC09G0607900ZS;BnaC01G0513600ZS;BnaA04G0204500ZS;BnaA04G0239100ZS;BnaC06G0144500ZS;BnaC09G0346400ZS;BnaC04G0103500ZS;BnaA05G0080400ZS;BnaA02G0058300ZS;BnaA01G0077800ZS;BnaC09G0032800ZS;BnaC01G0514100ZS;BnaC05G0068100ZS;BnaA03G0…	0.000136835	0.00325295	cellular_component
GO:0033179	proton-transporting V-type ATPase, V0 domain	10	3580	40	56777	0.0027933	0.000704511	3.96487	BnaA09G0042100ZS;BnaA08G0198800ZS;BnaC01G0040800ZS;BnaC09G0027500ZS;BnaA03G0398100ZS;BnaC04G0252200ZS;BnaA01G0053200ZS;BnaC01G0117900ZS;BnaA02G0128600ZS;BnaA08G0169800ZS	0.000144304	0.00328136	cellular_component
GO:0030127	COPII vesicle coat	12	3580	56	56777	0.00335196	0.000986315	3.39846	BnaC04G0355000ZS;BnaA07G0222700ZS;BnaC04G0179400ZS;BnaC09G0007300ZS;BnaA06G0190000ZS;BnaC04G0497300ZS;BnaC01G0060900ZS;BnaC05G0561100ZS;BnaC08G0450900ZS;BnaA09G0023100ZS;BnaA01G0051900ZS;BnaA03G0144600ZS	0.000159853	0.00348346	cellular_component
GO:0010494	cytoplasmic stress granule	22	3580	150	56777	0.00614525	0.00264191	2.32606	BnaA09G0074400ZS;BnaA06G0271000ZS;BnaC08G0061300ZS;BnaC05G0109300ZS;BnaA10G0181100ZS;BnaA07G0156000ZS;BnaA06G0088800ZS;BnaA02G0033900ZS;BnaA08G0047200ZS;BnaC02G0527700ZS;BnaA09G0183900ZS;BnaC09G0221500ZS;BnaA01G0199100ZS;BnaC03G0033600ZS;BnaC01G0442500ZS;BnaA01G0048000ZS;BnaA03G0027400ZS;BnaC02G0027500ZS;BnaA10G0201700ZS;BnaC02G0037600ZS;BnaC01G0055000ZS;BnaC01G0398400ZS	0.000190657	0.00398855	cellular_component
GO:0008541	proteasome regulatory particle, lid subcomplex	10	3580	42	56777	0.0027933	0.000739736	3.77607	BnaC09G0153900ZS;BnaC03G0654600ZS;BnaC07G0196300ZS;BnaA07G0356500ZS;BnaA02G0247400ZS;BnaA07G0281400ZS;BnaA03G0038000ZS;BnaC03G0044400ZS;BnaC02G0037700ZS;BnaA09G0140400ZS	0.000223133	0.0044884	cellular_component
GO:0005786	signal recognition particle, endoplasmic reticulum targeting	9	3580	35	56777	0.00251397	0.000616447	4.07816	BnaC06G0177900ZS;BnaA05G0185100ZS;BnaC08G0294500ZS;BnaC06G0033500ZS;BnaC06G0026100ZS;BnaA06G0161800ZS;BnaC08G0050700ZS;BnaC03G0565600ZS;BnaC04G0595400ZS	0.000245163	0.00474889	cellular_component
GO:0080008	Cul4-RING E3 ubiquitin ligase complex	31	3580	253	56777	0.00865922	0.00445603	1.94326	BnaA02G0054000ZS;BnaA10G0217500ZS;BnaC07G0404500ZS;BnaC01G0331400ZS;BnaC09G0205000ZS;BnaA06G0184900ZS;BnaC03G0655300ZS;BnaC09G0093100ZS;BnaC04G0136100ZS;BnaA08G0157800ZS;BnaC05G0561800ZS;BnaA10G0138200ZS;BnaA02G0143600ZS;BnaA09G0230000ZS;BnaC06G0455000ZS;BnaA04G0053500ZS;BnaC03G0027600ZS;BnaA07G0003800ZS;BnaC03G0073200ZS;BnaA03G0264500ZS;BnaC02G0556400ZS;BnaC02G0069400ZS;BnaC05G0508200ZS;BnaC01G0…	0.000323357	0.00603985	cellular_component
GO:0000228	nuclear chromosome	10	3580	44	56777	0.0027933	0.000774962	3.60443	BnaC09G0614700ZS;BnaA02G0227200ZS;BnaA08G0266500ZS;BnaC06G0453500ZS;BnaC04G0308200ZS;BnaC04G0214200ZS;BnaA10G0294400ZS;BnaA10G0202200ZS;BnaC06G0011100ZS;BnaA02G0063500ZS	0.000335213	0.0060454	cellular_component
GO:0005682	U5 snRNP	12	3580	61	56777	0.00335196	0.00107438	3.1199	BnaC04G0259800ZS;BnaC03G0038800ZS;BnaC03G0455600ZS;BnaC03G0719500ZS;BnaA04G0157700ZS;BnaA05G0433300ZS;BnaC08G0052800ZS;BnaC03G0513500ZS;BnaA01G0110100ZS;BnaA07G0209200ZS;BnaA03G0381300ZS;BnaC07G0036500ZS	0.000372096	0.00648688	cellular_component
GO:0005685	U1 snRNP	14	3580	82	56777	0.00391061	0.00144425	2.70772	BnaA09G0098600ZS;BnaC04G0259800ZS;BnaC03G0455600ZS;BnaC04G0003800ZS;BnaC03G0719500ZS;BnaA04G0157700ZS;BnaA05G0433300ZS;BnaC03G0513500ZS;BnaA05G0414400ZS;BnaC02G0349400ZS;BnaA01G0110100ZS;BnaA02G0069900ZS;BnaA10G0023400ZS;BnaC07G0036500ZS	0.000578673	0.00976277	cellular_component
GO:0030687	preribosome, large subunit precursor	17	3580	112	56777	0.0047486	0.00197263	2.40725	BnaA01G0061300ZS;BnaA03G0218800ZS;BnaC02G0069400ZS;BnaC03G0206600ZS;BnaC01G0244300ZS;BnaC06G0111400ZS;BnaC04G0313500ZS;BnaC07G0466900ZS;BnaA06G0270900ZS;BnaA09G0513700ZS;BnaA03G0488400ZS;BnaA03G0182200ZS;BnaA03G0429400ZS;BnaC01G0074300ZS;BnaC03G0073200ZS;BnaA02G0189500ZS;BnaA07G0262100ZS	0.000653978	0.0106885	cellular_component
GO:0005777	peroxisome	61	3580	634	56777	0.0170391	0.0111665	1.52591	BnaC09G0086600ZS;BnaC04G0266000ZS;BnaA02G0063700ZS;BnaC04G0441600ZS;BnaC05G0316500ZS;BnaA02G0215900ZS;BnaA02G0420000ZS;BnaC02G0099400ZS;BnaC09G0058400ZS;BnaA08G0232400ZS;BnaA09G0240100ZS;BnaC09G0610200ZS;BnaA07G0204800ZS;BnaA02G0403000ZS;BnaC06G0260800ZS;BnaC09G0073000ZS;BnaA09G0118000ZS;BnaC09G0597900ZS;BnaC01G0203200ZS;BnaC04G0514000ZS;BnaA10G0280000ZS;BnaC04G0412400ZS;BnaA09G0231400ZS;BnaC01G0…	0.00075326	0.011938	cellular_component
GO:0005742	mitochondrial outer membrane translocase complex	9	3580	41	56777	0.00251397	0.000722123	3.48135	BnaC01G0391300ZS;BnaC09G0156700ZS;BnaA06G0439000ZS;BnaA09G0430200ZS;BnaA03G0361000ZS;BnaC03G0036800ZS;BnaA02G0027600ZS;BnaC09G0569500ZS;BnaA07G0099700ZS	0.000863427	0.012653	cellular_component
GO:0005741	mitochondrial outer membrane	23	3580	178	56777	0.00642458	0.00313507	2.04926	BnaC07G0031500ZS;BnaA09G0430200ZS;BnaC06G0454700ZS;BnaA04G0096100ZS;BnaA03G0361000ZS;BnaC06G0371900ZS;BnaC07G0431500ZS;BnaA01G0419200ZS;BnaA10G0228200ZS;BnaA02G0071600ZS;BnaA08G0027300ZS;BnaA09G0526100ZS;BnaA03G0284100ZS;BnaA10G0197900ZS;BnaC01G0495900ZS;BnaC04G0035800ZS;BnaC03G0052400ZS;BnaC02G0051500ZS;BnaA07G0099700ZS;BnaA06G0309500ZS;BnaC01G0391300ZS;BnaA02G0057300ZS;BnaA02G0044400ZS	0.000870951	0.012653	cellular_component
GO:0071013	catalytic step 2 spliceosome	23	3580	178	56777	0.00642458	0.00313507	2.04926	BnaA10G0230000ZS;BnaC04G0259800ZS;BnaC07G0064800ZS;BnaC03G0455600ZS;BnaA08G0319600ZS;BnaC07G0404500ZS;BnaA06G0395900ZS;BnaC04G0079000ZS;BnaA08G0120200ZS;BnaC04G0136100ZS;BnaA05G0433300ZS;BnaC08G0052800ZS;BnaC06G0264700ZS;BnaA02G0239200ZS;BnaA07G0034300ZS;BnaC06G0452600ZS;BnaA01G0110100ZS;BnaC01G0451700ZS;BnaC03G0719500ZS;BnaC05G0019600ZS;BnaA04G0157700ZS;BnaC06G0428300ZS;BnaC05G0028100ZS	0.000870951	0.012653	cellular_component
GO:0033290	eukaryotic 48S preinitiation complex	15	3580	97	56777	0.00418994	0.00170844	2.4525	BnaA01G0046200ZS;BnaC04G0067700ZS;BnaC04G0064900ZS;BnaC08G0481000ZS;BnaA06G0326000ZS;BnaC07G0355700ZS;BnaC08G0516300ZS;BnaA05G0061500ZS;BnaC05G0087200ZS;BnaC08G0430600ZS;BnaA06G0382500ZS;BnaC01G0053000ZS;BnaC05G0488600ZS;BnaA06G0436400ZS;BnaC08G0371800ZS	0.00109004	0.0154078	cellular_component
GO:0032040	small-subunit processome	22	3580	171	56777	0.00614525	0.00301178	2.0404	BnaA02G0063000ZS;BnaA10G0217500ZS;BnaC03G0002700ZS;BnaC09G0205000ZS;BnaC01G0153400ZS;BnaA09G0241500ZS;BnaC01G0192100ZS;BnaC09G0161300ZS;BnaA09G0525100ZS;BnaC04G0610200ZS;BnaC03G0311000ZS;BnaA01G0150200ZS;BnaA09G0230000ZS;BnaC09G0495800ZS;BnaA02G0029500ZS;BnaA09G0549400ZS;BnaA05G0017200ZS;BnaC03G0192300ZS;BnaA03G0264500ZS;BnaA04G0291900ZS;BnaC05G0470800ZS;BnaC03G0817000ZS	0.00117898	0.0162264	cellular_component
GO:0005840	ribosome	41	3580	394	56777	0.0114525	0.00693943	1.65035	BnaA01G0393200ZS;BnaC09G0036300ZS;BnaA06G0161900ZS;BnaC02G0482700ZS;BnaC04G0084400ZS;BnaA01G0362300ZS;BnaA08G0272500ZS;BnaA08G0153400ZS;BnaC03G0053100ZS;BnaA09G0524000ZS;BnaA02G0072200ZS;BnaA08G0265200ZS;BnaA06G0182700ZS;BnaC06G0310400ZS;BnaC03G0028400ZS;BnaA05G0469400ZS;BnaC05G0139600ZS;BnaA08G0038700ZS;Bnascaffold0025G0027400ZS;BnaC08G0236700ZS;BnaA03G0087300ZS;BnaA02G0101900ZS;BnaA04G0138100ZS…	0.00122135	0.0163787	cellular_component
GO:0005687	U4 snRNP	8	3580	35	56777	0.00223464	0.000616447	3.62503	BnaC03G0455600ZS;BnaC04G0229600ZS;BnaA04G0157700ZS;BnaA05G0433300ZS;BnaC03G0513500ZS;BnaA01G0110100ZS;BnaC03G0719500ZS;BnaC07G0036500ZS	0.00125441	0.0164014	cellular_component
GO:0016282	eukaryotic 43S preinitiation complex	13	3580	80	56777	0.00363128	0.00140902	2.57717	BnaA01G0046200ZS;BnaC04G0067700ZS;BnaA06G0326000ZS;BnaC07G0355700ZS;BnaC08G0516300ZS;BnaA05G0061500ZS;BnaC05G0087200ZS;BnaC08G0430600ZS;BnaA06G0382500ZS;BnaC01G0053000ZS;BnaC05G0488600ZS;BnaA06G0436400ZS;BnaC08G0371800ZS	0.00143812	0.0183448	cellular_component
GO:0048188	Set1C/COMPASS complex	5	3580	15	56777	0.00139665	0.000264191	5.2865	BnaC02G0556400ZS;BnaC06G0056600ZS;BnaA02G0054000ZS;BnaA09G0471900ZS;BnaC01G0383400ZS	0.00174832	0.0217707	cellular_component
GO:0071014	post-mRNA release spliceosomal complex	11	3580	63	56777	0.00307263	0.0011096	2.76912	BnaC04G0259800ZS;BnaC07G0064800ZS;BnaC03G0719500ZS;BnaA07G0034300ZS;BnaC03G0513500ZS;BnaA01G0110100ZS;BnaC04G0079000ZS;BnaC09G0205400ZS;BnaA07G0209200ZS;BnaA08G0120200ZS;BnaC07G0036500ZS	0.0018038	0.0219221	cellular_component
GO:0005747	mitochondrial respiratory chain complex I	22	3580	177	56777	0.00614525	0.00311746	1.97124	BnaC05G0416000ZS;BnaC03G0381400ZS;BnaC03G0155300ZS;BnaA07G0244300ZS;BnaC09G0256300ZS;BnaC05G0023500ZS;BnaC07G0260700ZS;BnaA01G0035900ZS;BnaC08G0007200ZS;BnaC09G0348200ZS;BnaC01G0460000ZS;BnaC03G0053300ZS;BnaA07G0264400ZS;BnaA01G0368400ZS;BnaA03G0318000ZS;BnaC01G0504500ZS;BnaC02G0482300ZS;BnaA06G0137000ZS;BnaA05G0002800ZS;BnaA09G0686300ZS;BnaA07G0045400ZS;BnaA02G0076000ZS	0.00184431	0.0219221	cellular_component
GO:0005758	mitochondrial intermembrane space	13	3580	83	56777	0.00363128	0.00146186	2.48402	BnaC03G0166200ZS;BnaA05G0002800ZS;BnaA10G0225000ZS;BnaA07G0312400ZS;BnaC04G0248600ZS;BnaC06G0363300ZS;BnaC02G0053100ZS;BnaA02G0046400ZS;BnaC09G0256300ZS;BnaC05G0075500ZS;BnaA02G0076000ZS;BnaA03G0143100ZS;BnaC09G0166800ZS	0.00202561	0.0232298	cellular_component
GO:0008180	COP9 signalosome	9	3580	46	56777	0.00251397	0.000810187	3.10295	BnaA08G0082400ZS;BnaC09G0508700ZS;BnaC03G0074800ZS;BnaA02G0052400ZS;BnaA07G0126000ZS;BnaA09G0698100ZS;BnaC06G0227800ZS;BnaA03G0236100ZS;BnaC07G0185100ZS	0.00204316	0.0232298	cellular_component
GO:0031021	interphase microtubule organizing center	3	3580	5	56777	0.000837989	8.80638e-05	9.5157	BnaA07G0341200ZS;BnaA07G0254000ZS;BnaC06G0282000ZS	0.00227414	0.0253058	cellular_component
GO:0000427	plastid-encoded plastid RNA polymerase complex	5	3580	16	56777	0.00139665	0.000281804	4.95609	BnaC03G0717900ZS;BnaA06G0327900ZS;BnaA06G0067600ZS;BnaC05G0084000ZS;BnaA04G0250200ZS	0.00241176	0.0262781	cellular_component
GO:0005686	U2 snRNP	13	3580	86	56777	0.00363128	0.0015147	2.39737	BnaA10G0230000ZS;BnaC04G0259800ZS;BnaC03G0455600ZS;BnaC03G0616900ZS;BnaC03G0719500ZS;BnaA04G0157700ZS;BnaA05G0433300ZS;BnaC03G0513500ZS;BnaC04G0176700ZS;BnaA01G0110100ZS;BnaA09G0117500ZS;BnaA08G0120200ZS;BnaC07G0036500ZS	0.00279773	0.0298615	cellular_component
GO:0022625	cytosolic large ribosomal subunit	51	3580	541	56777	0.0142458	0.00952851	1.49507	BnaC02G0335700ZS;BnaC09G0036300ZS;BnaC08G0342500ZS;BnaC03G0661000ZS;Bnascaffold0026G0021100ZS;BnaC03G0416500ZS;BnaA08G0272500ZS;BnaA02G0210800ZS;BnaA08G0181700ZS;BnaA01G0280200ZS;BnaA04G0023200ZS;BnaC01G0074300ZS;BnaA01G0396700ZS;BnaA08G0232200ZS;BnaC03G0012000ZS;BnaC03G0509100ZS;BnaC08G0195100ZS;BnaC03G0376500ZS;BnaC04G0099600ZS;BnaC04G0042000ZS;BnaA05G0038500ZS;BnaA01G0343900ZS;BnaA09G0042800ZS…	0.00292813	0.0306283	cellular_component
GO:0030658	transport vesicle membrane	6	3580	24	56777	0.00167598	0.000422706	3.96487	BnaC04G0234100ZS;BnaA05G0328500ZS;BnaC07G0003300ZS;BnaC05G0090100ZS;BnaA06G0072400ZS;BnaA01G0278100ZS	0.00313803	0.0311302	cellular_component
GO:0055038	recycling endosome membrane	6	3580	24	56777	0.00167598	0.000422706	3.96487	BnaC04G0234100ZS;BnaA05G0328500ZS;BnaC07G0003300ZS;BnaC05G0090100ZS;BnaA06G0072400ZS;BnaA01G0278100ZS	0.00313803	0.0311302	cellular_component
GO:0005762	mitochondrial large ribosomal subunit	10	3580	58	56777	0.0027933	0.00102154	2.7344	BnaC06G0220000ZS;BnaA02G0075900ZS;BnaC07G0141800ZS;BnaC03G0765800ZS;BnaA09G0152800ZS;BnaA03G0550000ZS;BnaA03G0223300ZS;BnaA03G0555400ZS;BnaA09G0669000ZS;BnaC03G0654200ZS	0.00315468	0.0311302	cellular_component
GO:0000932	P-body	31	3580	293	56777	0.00865922	0.00516054	1.67797	BnaC09G0547000ZS;BnaA08G0319600ZS;BnaA06G0271000ZS;BnaC08G0061300ZS;BnaA09G0201100ZS;BnaC01G0385800ZS;BnaA07G0156000ZS;BnaA06G0184600ZS;BnaC06G0264700ZS;BnaA08G0047200ZS;BnaA09G0057700ZS;BnaA02G0049200ZS;BnaC03G0044300ZS;BnaC02G0527700ZS;BnaA09G0183900ZS;BnaA07G0209700ZS;BnaC06G0214500ZS;BnaA01G0199100ZS;BnaC03G0033600ZS;BnaA02G0107100ZS;BnaA03G0027400ZS;BnaC06G0229000ZS;BnaC02G0027500ZS;BnaC05G0…	0.00349324	0.033358	cellular_component
GO:0042765	GPI-anchor transamidase complex	4	3580	11	56777	0.00111732	0.00019374	5.76709	BnaA10G0182600ZS;BnaC09G0472300ZS;BnaC05G0065200ZS;BnaC05G0520400ZS	0.00363558	0.033358	cellular_component
GO:0061700	GATOR2 complex	4	3580	11	56777	0.00111732	0.00019374	5.76709	BnaC04G0179400ZS;BnaC05G0561100ZS;BnaC04G0497300ZS;BnaA03G0144600ZS	0.00363558	0.033358	cellular_component
GO:0000131	incipient cellular bud site	4	3580	11	56777	0.00111732	0.00019374	5.76709	BnaC01G0055000ZS;BnaA01G0048000ZS;BnaA02G0060600ZS;BnaA02G0061900ZS	0.00363558	0.033358	cellular_component
GO:0070765	gamma-secretase complex	3	3580	6	56777	0.000837989	0.000105677	7.92975	BnaA03G0151500ZS;BnaA03G0035700ZS;BnaC03G0042400ZS	0.00433478	0.0390877	cellular_component
GO:0005852	eukaryotic translation initiation factor 3 complex	10	3580	61	56777	0.0027933	0.00107438	2.59992	BnaA01G0046200ZS;BnaA06G0326000ZS;BnaC08G0516300ZS;BnaC05G0087200ZS;BnaC08G0430600ZS;BnaA06G0382500ZS;BnaC01G0053000ZS;BnaC07G0355700ZS;BnaA06G0436400ZS;BnaC08G0371800ZS	0.00459417	0.0400458	cellular_component
GO:0046930	pore complex	10	3580	61	56777	0.0027933	0.00107438	2.59992	BnaA06G0309500ZS;BnaC04G0597900ZS;BnaC01G0391300ZS;BnaA06G0444100ZS;BnaA03G0284100ZS;BnaA03G0361000ZS;BnaC01G0495900ZS;BnaA02G0057300ZS;BnaC06G0454700ZS;BnaA01G0419200ZS	0.00459417	0.0400458	cellular_component
GO:0019773	proteasome core complex, alpha-subunit complex	8	3580	43	56777	0.00223464	0.000757349	2.9506	BnaA08G0046500ZS;BnaC09G0215100ZS;BnaA07G0056000ZS;BnaA02G0236100ZS;BnaC03G0482800ZS;BnaA07G0152900ZS;BnaC04G0209400ZS;BnaA05G0150000ZS	0.00493629	0.0423226	cellular_component
GO:0000159	protein phosphatase type 2A complex	13	3580	92	56777	0.00363128	0.00162037	2.24102	BnaA08G0226800ZS;BnaA03G0427000ZS;BnaA06G0341700ZS;BnaA07G0204700ZS;BnaA04G0024100ZS;BnaA03G0313200ZS;BnaA06G0391900ZS;BnaC01G0391500ZS;BnaA06G0337400ZS;BnaA09G0535600ZS;BnaA08G0317200ZS;BnaA02G0380000ZS;BnaC04G0291200ZS	0.0050614	0.0426954	cellular_component
GO:0000790	nuclear chromatin	21	3580	181	56777	0.00586592	0.00318791	1.84005	BnaA01G0347400ZS;BnaA10G0258900ZS;BnaA05G0098100ZS;BnaC03G0297100ZS;BnaC03G0366200ZS;BnaA06G0195700ZS;BnaC09G0075700ZS;BnaA10G0083800ZS;BnaA07G0369500ZS;BnaA07G0084500ZS;BnaC09G0555100ZS;BnaA10G0247700ZS;BnaA04G0058100ZS;BnaC08G0533100ZS;BnaC03G0793100ZS;BnaC03G0393600ZS;BnaC03G0526900ZS;BnaC09G0083200ZS;BnaC03G0597900ZS;BnaA02G0410800ZS;BnaC09G0302100ZS	0.00521596	0.0433007	cellular_component
GO:0005832	chaperonin-containing T-complex	10	3580	63	56777	0.0027933	0.0011096	2.51738	BnaC01G0390700ZS;BnaA01G0328600ZS;BnaA02G0000900ZS;BnaC03G0103100ZS;BnaA01G0394300ZS;BnaA07G0344000ZS;BnaA05G0493200ZS;BnaC03G0077300ZS;BnaC01G0484800ZS;BnaA03G0293100ZS	0.00581027	0.0474808	cellular_component
GO:0031902	late endosome membrane	25	3580	231	56777	0.00698324	0.00406855	1.7164	BnaA04G0224200ZS;BnaC03G0514800ZS;BnaC02G0175600ZS;BnaC09G0357000ZS;BnaA10G0237900ZS;BnaC07G0216900ZS;BnaA02G0138600ZS;BnaC09G0230800ZS;BnaA04G0107900ZS;BnaC03G0622400ZS;BnaC04G0537100ZS;BnaA09G0199800ZS;BnaC07G0048800ZS;BnaC09G0596900ZS;BnaC05G0428400ZS;BnaA07G0094100ZS;BnaA07G0028800ZS;BnaA02G0218300ZS;BnaA06G0261300ZS;BnaA10G0099900ZS;BnaA09G0105000ZS;BnaA03G0393400ZS;BnaA07G0109500ZS;BnaA05G0…	0.00610434	0.0491164	cellular_component
GO:0005667	transcription factor complex	10	3580	64	56777	0.0027933	0.00112722	2.47805	BnaC01G0459900ZS;BnaA10G0250400ZS;BnaC09G0610700ZS;BnaA05G0417400ZS;BnaA02G0031000ZS;BnaC03G0014300ZS;BnaA10G0083800ZS;BnaA10G0291300ZS;BnaA03G0256500ZS;BnaA03G0006700ZS	0.0065055	0.0497499	cellular_component
GO:0005763	mitochondrial small ribosomal subunit	7	3580	36	56777	0.00195531	0.00063406	3.08379	BnaA03G0291700ZS;BnaC06G0455400ZS;BnaA01G0176200ZS;BnaA07G0387400ZS;BnaA09G0397300ZS;BnaC05G0277000ZS;BnaA04G0067600ZS	0.00651601	0.0497499	cellular_component
GO:0016607	nuclear speck	33	3580	331	56777	0.00921788	0.00582983	1.58116	BnaA06G0334000ZS;BnaC02G0089900ZS;BnaA09G0163700ZS;BnaC03G0163500ZS;BnaA06G0269500ZS;BnaA07G0129000ZS;BnaA05G0013300ZS;BnaA08G0068500ZS;BnaC02G0119600ZS;BnaC07G0189800ZS;BnaA02G0254200ZS;BnaA06G0023600ZS;BnaC09G0305700ZS;BnaA09G0066100ZS;BnaC01G0344100ZS;BnaC01G0448700ZS;BnaA09G0661700ZS;BnaC01G0277000ZS;BnaC02G0193300ZS;BnaC06G0112700ZS;BnaA04G0000700ZS;BnaC08G0166300ZS;BnaC05G0243500ZS;BnaC03G0…	0.00653714	0.0497499	cellular_component
GO:0030665	clathrin-coated vesicle membrane	8	3580	45	56777	0.00223464	0.000792574	2.81947	BnaA04G0224200ZS;BnaA09G0105000ZS;BnaA01G0274500ZS;BnaA03G0044300ZS;BnaA03G0393400ZS;BnaA01G0029900ZS;BnaC04G0537100ZS;BnaA06G0069500ZS	0.00656356	0.0497499	cellular_component
GO:0005934	cellular bud tip	3	3580	7	56777	0.000837989	0.000123289	6.79693	BnaC01G0055000ZS;BnaA01G0048000ZS;BnaA02G0061900ZS	0.00723098	0.0540258	cellular_component
GO:0032585	multivesicular body membrane	6	3580	29	56777	0.00167598	0.00051077	3.28128	BnaC05G0060900ZS;BnaA06G0049000ZS;BnaA10G0280300ZS;BnaA03G0319700ZS;BnaC04G0205800ZS;BnaC03G0032400ZS	0.00845471	0.0614141	cellular_component
GO:0072546	ER membrane protein complex	6	3580	29	56777	0.00167598	0.00051077	3.28128	BnaA09G0575300ZS;BnaA05G0480400ZS;BnaC03G0137500ZS;BnaC09G0540700ZS;BnaA03G0296600ZS;BnaA03G0118800ZS	0.00845471	0.0614141	cellular_component
GO:0071004	U2-type prespliceosome	15	3580	120	56777	0.00418994	0.00211353	1.98244	BnaC04G0259800ZS;BnaA09G0163700ZS;BnaA10G0023400ZS;BnaA04G0157700ZS;BnaC03G0719500ZS;BnaA05G0433300ZS;BnaA07G0034300ZS;BnaC03G0513500ZS;BnaA06G0395900ZS;BnaC02G0349400ZS;BnaA01G0110100ZS;BnaA09G0117500ZS;BnaA02G0069900ZS;BnaA08G0120200ZS;BnaC07G0036500ZS	0.00862098	0.061764	cellular_component
GO:0005783	endoplasmic reticulum	214	3580	2902	56777	0.0597765	0.0511122	1.16951	BnaA01G0282900ZS;BnaC03G0039200ZS;BnaA03G0227900ZS;BnaA07G0068700ZS;BnaC07G0044200ZS;BnaC05G0138400ZS;BnaA06G0271000ZS;BnaA07G0345200ZS;BnaA09G0572400ZS;BnaC06G0142200ZS;BnaC03G0357200ZS;BnaC07G0216900ZS;BnaA03G0144600ZS;BnaC08G0367200ZS;BnaC05G0384800ZS;BnaC09G0230800ZS;BnaA07G0156000ZS;BnaC08G0405100ZS;BnaC06G0379400ZS;BnaC04G0244200ZS;BnaC04G0052900ZS;BnaA07G0384700ZS;BnaA10G0278500ZS;BnaC02G0…	0.0094424	0.0651749	cellular_component
GO:0034272	phosphatidylinositol 3-kinase complex, class III, type II	4	3580	14	56777	0.00111732	0.000246579	4.53128	BnaA07G0217400ZS;BnaC09G0020600ZS;BnaA03G0565400ZS;BnaC06G0231900ZS	0.00947093	0.0651749	cellular_component
GO:0034271	phosphatidylinositol 3-kinase complex, class III, type I	4	3580	14	56777	0.00111732	0.000246579	4.53128	BnaA07G0217400ZS;BnaC09G0020600ZS;BnaA03G0565400ZS;BnaC06G0231900ZS	0.00947093	0.0651749	cellular_component
GO:0033116	endoplasmic reticulum-Golgi intermediate compartment membrane	6	3580	30	56777	0.00167598	0.000528383	3.1719	BnaA09G0637100ZS;BnaC06G0359000ZS;BnaA08G0273600ZS;BnaA06G0190000ZS;BnaC01G0060900ZS;BnaA01G0051900ZS	0.0100154	0.0671547	cellular_component
GO:0005847	mRNA cleavage and polyadenylation specificity factor complex	6	3580	30	56777	0.00167598	0.000528383	3.1719	BnaC03G0666000ZS;BnaA07G0253700ZS;BnaA06G0324100ZS;BnaC01G0338600ZS;BnaA07G0262400ZS;BnaC02G0002300ZS	0.0100154	0.0671547	cellular_component
GO:0005779	integral component of peroxisomal membrane	7	3580	39	56777	0.00195531	0.000686898	2.84658	BnaA07G0214200ZS;BnaA09G0526100ZS;BnaC05G0316500ZS;BnaC01G0203200ZS;BnaC06G0031900ZS;BnaA05G0186900ZS;BnaA03G0294200ZS	0.0101859	0.0674335	cellular_component
GO:0005948	acetolactate synthase complex	3	3580	8	56777	0.000837989	0.000140902	5.94731	BnaC04G0514000ZS;BnaA02G0063700ZS;BnaC03G0179700ZS	0.0110302	0.0695035	cellular_component
GO:0033185	dolichol-phosphate-mannose synthase complex	3	3580	8	56777	0.000837989	0.000140902	5.94731	BnaA02G0210900ZS;BnaC06G0026000ZS;BnaA07G0345200ZS	0.0110302	0.0695035	cellular_component
GO:0032592	integral component of mitochondrial membrane	3	3580	8	56777	0.000837989	0.000140902	5.94731	BnaA08G0322100ZS;BnaA09G0712800ZS;BnaA09G0691300ZS	0.0110302	0.0695035	cellular_component
GO:0005933	cellular bud	3	3580	8	56777	0.000837989	0.000140902	5.94731	BnaC01G0055000ZS;BnaA01G0048000ZS;BnaA02G0060600ZS	0.0110302	0.0695035	cellular_component
GO:0005689	U12-type spliceosomal complex	7	3580	42	56777	0.00195531	0.000739736	2.64325	BnaA10G0230000ZS;BnaC03G0455600ZS;BnaA04G0157700ZS;BnaA06G0055300ZS;BnaA05G0433300ZS;BnaA06G0395900ZS;BnaA05G0449600ZS	0.0151677	0.0944367	cellular_component
GO:0097344	Rix1 complex	3	3580	9	56777	0.000837989	0.000158515	5.2865	BnaC01G0331400ZS;BnaC01G0156100ZS;BnaC02G0314000ZS	0.0157766	0.0948411	cellular_component
GO:0009330	DNA topoisomerase complex (ATP-hydrolyzing)	3	3580	9	56777	0.000837989	0.000158515	5.2865	BnaC09G0614700ZS;BnaA10G0294400ZS;BnaA03G0320300ZS	0.0157766	0.0948411	cellular_component
GO:0000112	nucleotide-excision repair factor 3 complex	3	3580	9	56777	0.000837989	0.000158515	5.2865	BnaA04G0125400ZS;BnaA08G0153800ZS;BnaC04G0413300ZS	0.0157766	0.0948411	cellular_component
GO:0005813	centrosome	15	3580	130	56777	0.00418994	0.00228966	1.82994	BnaC01G0079500ZS;BnaA09G0498900ZS;BnaC03G0089800ZS;BnaC05G0175500ZS;BnaA02G0075200ZS;BnaC02G0438200ZS;BnaA07G0341200ZS;BnaC08G0405800ZS;BnaC06G0282000ZS;BnaC02G0088700ZS;BnaA06G0363700ZS;BnaA06G0033600ZS;BnaC02G0341900ZS;BnaA07G0254000ZS;BnaC07G0329500ZS	0.0172012	0.10223	cellular_component
GO:0005794	Golgi apparatus	228	3580	3158	56777	0.0636872	0.0556211	1.14502	BnaA05G0328500ZS;BnaA05G0469000ZS;BnaC02G0065900ZS;BnaC09G0357000ZS;BnaA06G0072400ZS;BnaC04G0286700ZS;BnaC06G0272500ZS;BnaC01G0413600ZS;BnaA09G0572400ZS;BnaC06G0142200ZS;BnaC03G0300000ZS;BnaA04G0107900ZS;BnaC04G0043900ZS;BnaA05G0324700ZS;BnaA05G0046500ZS;BnaC03G0791000ZS;BnaA10G0198100ZS;BnaA01G0029900ZS;BnaC01G0070800ZS;BnaC02G0304900ZS;BnaC08G0354200ZS;BnaC01G0256500ZS;BnaA07G0378700ZS;BnaA05G0…	0.0176351	0.102974	cellular_component
GO:0009295	nucleoid	11	3580	85	56777	0.00307263	0.00149709	2.05241	BnaC03G0164000ZS;BnaC03G0717900ZS;BnaA07G0051600ZS;BnaA06G0327900ZS;BnaA03G0320300ZS;BnaC02G0466400ZS;BnaA04G0250200ZS;BnaC01G0403600ZS;BnaA05G0373300ZS;BnaA08G0272100ZS;BnaA10G0104900ZS	0.0177202	0.102974	cellular_component
GO:0031429	box H/ACA snoRNP complex	6	3580	34	56777	0.00167598	0.000598834	2.79873	BnaC07G0007900ZS;BnaA10G0055100ZS;BnaC01G0509000ZS;BnaA02G0028100ZS;BnaA02G0073100ZS;BnaA09G0126200ZS	0.0183127	0.105248	cellular_component
GO:0042644	chloroplast nucleoid	9	3580	64	56777	0.00251397	0.00112722	2.23024	BnaC03G0164000ZS;BnaA06G0067600ZS;BnaC05G0084000ZS;BnaC03G0177400ZS;BnaC05G0395400ZS;BnaC08G0179300ZS;BnaC09G0035300ZS;BnaC04G0582200ZS;BnaA05G0359600ZS	0.0185449	0.105424	cellular_component
GO:0000139	Golgi membrane	123	3580	1619	56777	0.0343575	0.0285151	1.20489	BnaA05G0328500ZS;BnaC03G0005200ZS;BnaC08G0404500ZS;BnaC02G0065900ZS;BnaA06G0072400ZS;BnaC04G0286700ZS;BnaA09G0572400ZS;BnaA05G0176500ZS;BnaA08G0169800ZS;BnaC06G0142200ZS;BnaA03G0144600ZS;BnaC03G0300000ZS;BnaC07G0216900ZS;BnaA05G0046500ZS;BnaA10G0198100ZS;BnaC03G0607700ZS;BnaC03G0014800ZS;BnaA07G0378700ZS;BnaA05G0488000ZS;BnaA10G0278400ZS;BnaA04G0093900ZS;BnaC06G0297200ZS;BnaA09G0105000ZS;BnaA03G0…	0.0190999	0.107411	cellular_component
GO:0043332	mating projection tip	3	3580	10	56777	0.000837989	0.000176128	4.75785	BnaC01G0055000ZS;BnaA01G0048000ZS;BnaA02G0060600ZS	0.0214946	0.119593	cellular_component
GO:0005774	vacuolar membrane	151	3580	2038	56777	0.0421788	0.0358948	1.17507	BnaC03G0220600ZS;BnaA03G0227900ZS;BnaC02G0305000ZS;BnaA07G0313000ZS;BnaC06G0272500ZS;BnaC09G0230800ZS;BnaA04G0107900ZS;BnaC03G0041600ZS;BnaA05G0046500ZS;BnaC03G0791000ZS;BnaA09G0136800ZS;BnaC03G0607700ZS;BnaC01G0454700ZS;BnaA02G0058300ZS;BnaA09G0199800ZS;BnaC02G0103300ZS;BnaA04G0257700ZS;BnaC02G0117700ZS;BnaA06G0406900ZS;BnaA08G0206900ZS;BnaA04G0252900ZS;BnaC02G0549800ZS;BnaA10G0167500ZS;BnaC02G0…	0.0224823	0.123771	cellular_component
GO:0005744	TIM23 mitochondrial import inner membrane translocase complex	8	3580	56	56777	0.00223464	0.000986315	2.26564	BnaA09G0001700ZS;BnaA09G0430200ZS;BnaC06G0191400ZS;BnaC07G0007600ZS;BnaC03G0052400ZS;BnaA08G0002100ZS;BnaA09G0540500ZS;BnaA07G0099700ZS	0.0235309	0.128195	cellular_component
GO:0009508	plastid chromosome	5	3580	27	56777	0.00139665	0.000475545	2.93694	BnaC03G0717900ZS;BnaA06G0327900ZS;BnaA04G0250200ZS;BnaA08G0272100ZS;BnaA10G0104900ZS	0.02505	0.135063	cellular_component
GO:0017119	Golgi transport complex	6	3580	37	56777	0.00167598	0.000651672	2.57181	BnaA04G0224200ZS;BnaA09G0105000ZS;BnaA03G0393400ZS;BnaC03G0055000ZS;BnaC02G0049500ZS;BnaC04G0537100ZS	0.026984	0.144007	cellular_component
GO:0005935	cellular bud neck	3	3580	11	56777	0.000837989	0.00019374	4.32532	BnaC01G0055000ZS;BnaA01G0048000ZS;BnaA02G0061900ZS	0.0281918	0.148932	cellular_component
GO:1990726	Lsm1-7-Pat1 complex	5	3580	28	56777	0.00139665	0.000493157	2.83205	BnaA08G0319600ZS;BnaC05G0019600ZS;BnaC06G0264700ZS;BnaA06G0395900ZS;BnaC06G0428300ZS	0.0289573	0.150171	cellular_component
GO:0009707	chloroplast outer membrane	19	3580	188	56777	0.00530726	0.0033112	1.60282	BnaA09G0026200ZS;BnaA09G0692200ZS;BnaC03G0109300ZS;BnaC08G0456800ZS;BnaA10G0010200ZS;BnaC05G0435100ZS;BnaA03G0549500ZS;BnaA03G0479300ZS;BnaC05G0012100ZS;BnaC09G0467300ZS;BnaC02G0113600ZS;BnaA06G0191900ZS;BnaA03G0131000ZS;BnaC02G0107800ZS;BnaA03G0017900ZS;BnaC07G0526200ZS;BnaA09G0440400ZS;BnaC01G0306700ZS;BnaC03G0105000ZS	0.0290005	0.150171	cellular_component
GO:0005773	vacuole	159	3580	2176	56777	0.0444134	0.0383254	1.15885	BnaC07G0379300ZS;BnaA07G0313000ZS;BnaC02G0500000ZS;BnaA04G0023200ZS;BnaA08G0169800ZS;BnaA01G0347400ZS;BnaA04G0242200ZS;BnaA04G0107900ZS;BnaA05G0324700ZS;BnaC03G0791000ZS;BnaC05G0470200ZS;BnaC03G0701100ZS;BnaA01G0314400ZS;BnaA02G0050100ZS;BnaC03G0607700ZS;BnaA04G0246700ZS;BnaC02G0427700ZS;BnaA07G0378700ZS;BnaA03G0263800ZS;BnaC02G0103300ZS;BnaA01G0077800ZS;BnaA08G0113100ZS;BnaC07G0425400ZS;BnaA07G0…	0.0296919	0.152244	cellular_component
GO:0000923	equatorial microtubule organizing center	4	3580	20	56777	0.00111732	0.000352255	3.1719	BnaA09G0498900ZS;BnaA07G0341200ZS;BnaA07G0254000ZS;BnaC06G0282000ZS	0.0339292	0.169347	cellular_component
GO:0005787	signal peptidase complex	4	3580	20	56777	0.00111732	0.000352255	3.1719	BnaC03G0357200ZS;BnaA04G0253000ZS;BnaA02G0371800ZS;BnaC04G0570600ZS	0.0339292	0.169347	cellular_component
GO:0000407	phagophore assembly site	8	3580	60	56777	0.00223464	0.00105677	2.1146	BnaA07G0217400ZS;BnaA04G0242900ZS;BnaC06G0231900ZS;BnaA04G0203500ZS;BnaA03G0565400ZS;BnaA02G0295800ZS;BnaA04G0243000ZS;BnaA06G0270000ZS	0.0340348	0.169347	cellular_component
GO:0005768	endosome	82	3580	1062	56777	0.022905	0.0187048	1.22456	BnaC02G0065900ZS;BnaA09G0090900ZS;BnaC09G0357000ZS;BnaC03G0024200ZS;BnaC09G0230800ZS;BnaC04G0043900ZS;BnaA05G0046500ZS;BnaA10G0198100ZS;BnaA09G0199800ZS;BnaA07G0378700ZS;BnaA05G0488000ZS;BnaA05G0354700ZS;BnaA06G0038400ZS;BnaA09G0105000ZS;BnaC01G0057400ZS;BnaA03G0393400ZS;BnaA02G0074500ZS;BnaC07G0235100ZS;BnaA09G0637700ZS;BnaA04G0200900ZS;BnaA08G0275300ZS;BnaC04G0234100ZS;BnaA03G0126400ZS;BnaA10G0…	0.0348688	0.169347	cellular_component
GO:0061908	phagophore	2	3580	5	56777	0.000558659	8.80638e-05	6.3438	BnaC08G0365200ZS;BnaA09G0522100ZS	0.0349702	0.169347	cellular_component
GO:0019866	organelle inner membrane	2	3580	5	56777	0.000558659	8.80638e-05	6.3438	BnaC09G0460000ZS;BnaC09G0460100ZS	0.0349702	0.169347	cellular_component
GO:0000785	chromatin	21	3580	218	56777	0.00586592	0.00383958	1.52775	BnaA01G0419800ZS;BnaA02G0227200ZS;BnaA10G0204500ZS;BnaC09G0080000ZS;BnaC01G0495200ZS;BnaA02G0040900ZS;BnaC06G0453500ZS;BnaC03G0780400ZS;BnaA01G0268800ZS;BnaC03G0441900ZS;BnaC01G0459900ZS;BnaA07G0166400ZS;BnaA08G0028700ZS;BnaA09G0229500ZS;BnaA09G0445700ZS;BnaC06G0366400ZS;BnaC05G0302600ZS;BnaA08G0266500ZS;BnaA07G0315000ZS;BnaC07G0199700ZS;BnaA05G0399200ZS	0.0356694	0.170505	cellular_component
GO:0032302	MutSbeta complex	3	3580	12	56777	0.000837989	0.000211353	3.96487	BnaC06G0011100ZS;BnaA02G0154900ZS;BnaC04G0308200ZS	0.0358614	0.170505	cellular_component
GO:0032588	trans-Golgi network membrane	7	3580	50	56777	0.00195531	0.000880638	2.22033	BnaC04G0234100ZS;BnaA05G0328500ZS;BnaC01G0464500ZS;BnaC07G0003300ZS;BnaC05G0090100ZS;BnaA06G0072400ZS;BnaA01G0278100ZS	0.0364087	0.171547	cellular_component
GO:0005669	transcription factor TFIID complex	9	3580	72	56777	0.00251397	0.00126812	1.98244	BnaA05G0154900ZS;BnaA06G0119600ZS;BnaA05G0417400ZS;BnaA05G0496700ZS;BnaA10G0013100ZS;BnaA02G0060000ZS;BnaA05G0437700ZS;BnaA08G0321400ZS;BnaA10G0030900ZS	0.0367495	0.171607	cellular_component
GO:0005789	endoplasmic reticulum membrane	145	3580	1988	56777	0.0405028	0.0350142	1.15675	BnaA01G0282900ZS;BnaC03G0039200ZS;BnaA05G0348100ZS;BnaC03G0048800ZS;BnaC05G0138400ZS;BnaC07G0094900ZS;BnaA07G0011800ZS;BnaA09G0571800ZS;BnaA09G0572400ZS;BnaA08G0169800ZS;BnaC02G0108800ZS;BnaA02G0324900ZS;BnaA04G0107900ZS;BnaC08G0405100ZS;BnaA02G0138500ZS;BnaC04G0244200ZS;BnaA07G0384700ZS;BnaA10G0278500ZS;BnaA10G0196400ZS;BnaC09G0561800ZS;BnaC08G0494800ZS;BnaC05G0428400ZS;BnaC08G0478100ZS;BnaA03G0…	0.0381617	0.176624	cellular_component
GO:0032153	cell division site	9	3580	73	56777	0.00251397	0.00128573	1.95528	BnaA07G0255800ZS;BnaA05G0480400ZS;BnaC08G0419000ZS;BnaA03G0296600ZS;BnaC09G0366100ZS;BnaC06G0357100ZS;BnaA06G0258300ZS;BnaA09G0385200ZS;BnaA03G0126900ZS	0.0396634	0.177261	cellular_component
GO:0005675	transcription factor TFIIH holo complex	4	3580	21	56777	0.00111732	0.000369868	3.02086	BnaA04G0125400ZS;BnaA08G0153800ZS;BnaC04G0413300ZS;BnaA02G0180200ZS	0.0398812	0.177261	cellular_component
GO:1990861	Ubp3-Bre5 deubiquitination complex	4	3580	21	56777	0.00111732	0.000369868	3.02086	BnaC05G0109300ZS;BnaA09G0074400ZS;BnaA06G0088800ZS;BnaC09G0221500ZS	0.0398812	0.177261	cellular_component
GO:0000930	gamma-tubulin complex	4	3580	21	56777	0.00111732	0.000369868	3.02086	BnaA09G0498900ZS;BnaA07G0254000ZS;BnaC08G0405800ZS;BnaC06G0282000ZS	0.0398812	0.177261	cellular_component
GO:0009941	chloroplast envelope	134	3580	1829	56777	0.0374302	0.0322137	1.16193	BnaA03G0002800ZS;BnaC09G0153900ZS;BnaA02G0060400ZS;BnaC03G0109300ZS;BnaA07G0011800ZS;BnaA08G0202200ZS;BnaC09G0532400ZS;BnaA03G0002900ZS;BnaA05G0480600ZS;BnaA07G0143600ZS;BnaA07G0288300ZS;BnaC03G0006100ZS;BnaC04G0043900ZS;BnaC09G0101100ZS;BnaA08G0038700ZS;BnaA03G0549600ZS;BnaC02G0466400ZS;BnaA01G0314400ZS;BnaA09G0140400ZS;BnaC03G0011000ZS;BnaA09G0527700ZS;BnaA02G0033600ZS;BnaA05G0153800ZS;BnaC08G0…	0.039994	0.177261	cellular_component
GO:0005736	RNA polymerase I complex	7	3580	52	56777	0.00195531	0.000915864	2.13493	BnaA05G0158800ZS;BnaC01G0443600ZS;BnaA02G0217000ZS;BnaA05G0139800ZS;BnaA08G0013300ZS;BnaC05G0170300ZS;BnaC08G0389700ZS	0.0437933	0.190702	cellular_component
GO:0090695	Wpl/Pds5 cohesin loading/unloading complex	3	3580	13	56777	0.000837989	0.000228966	3.65988	BnaA08G0266500ZS;BnaA02G0227200ZS;BnaC06G0453500ZS	0.044485	0.190702	cellular_component
GO:0005656	nuclear pre-replicative complex	3	3580	13	56777	0.000837989	0.000228966	3.65988	BnaC01G0331400ZS;BnaC01G0156100ZS;BnaC02G0314000ZS	0.044485	0.190702	cellular_component
GO:0000500	RNA polymerase I upstream activating factor complex	3	3580	13	56777	0.000837989	0.000228966	3.65988	BnaC08G0170500ZS;BnaA08G0125800ZS;BnaA01G0162200ZS	0.044485	0.190702	cellular_component
GO:0016593	Cdc73/Paf1 complex	4	3580	22	56777	0.00111732	0.000387481	2.88354	BnaA08G0157800ZS;BnaA09G0075000ZS;BnaA09G0109100ZS;BnaA03G0389400ZS	0.0463877	0.197242	cellular_component
GO:0005801	cis-Golgi network	8	3580	64	56777	0.00223464	0.00112722	1.98244	BnaC09G0054700ZS;BnaC06G0456600ZS;BnaA06G0155900ZS;BnaA02G0381300ZS;BnaA09G0600700ZS;BnaA08G0209600ZS;BnaC09G0216200ZS;BnaC04G0430400ZS	0.0473312	0.199631	cellular_component
GO:0031090	organelle membrane	7	3580	53	56777	0.00195531	0.000933477	2.09465	BnaA04G0253000ZS;BnaA01G0369500ZS;BnaA02G0138500ZS;BnaA10G0100300ZS;BnaC03G0357200ZS;BnaA02G0371800ZS;BnaC04G0570600ZS	0.0478217	0.200086	cellular_component
GO:0043596	nuclear replication fork	5	3580	32	56777	0.00139665	0.000563609	2.47805	BnaC08G0533200ZS;BnaC03G0393600ZS;BnaA06G0195700ZS;BnaA09G0223700ZS;BnaA10G0258900ZS	0.0482908	0.200445	cellular_component
GO:0000506	glycosylphosphatidylinositol-N-acetylglucosaminyltransferase (GPI-GnT) complex	2	3580	6	56777	0.000558659	0.000105677	5.2865	BnaC04G0537500ZS;BnaC08G0370400ZS	0.050288	0.203881	cellular_component
GO:0030054	cell junction	2	3580	6	56777	0.000558659	0.000105677	5.2865	BnaC07G0484100ZS;BnaA03G0505800ZS	0.050288	0.203881	cellular_component
GO:0005640	nuclear outer membrane	2	3580	6	56777	0.000558659	0.000105677	5.2865	BnaA07G0254000ZS;BnaC06G0282000ZS	0.050288	0.203881	cellular_component
GO:0008023	transcription elongation factor complex	3	3580	14	56777	0.000837989	0.000246579	3.39846	BnaC01G0467900ZS;BnaC05G0489800ZS;BnaA02G0296900ZS	0.0540343	0.215725	cellular_component
GO:0002189	ribose phosphate diphosphokinase complex	3	3580	14	56777	0.000837989	0.000246579	3.39846	BnaC05G0341300ZS;BnaA05G0034900ZS;BnaC05G0086200ZS	0.0540343	0.215725	cellular_component
GO:0030126	COPI vesicle coat	8	3580	66	56777	0.00223464	0.00116244	1.92236	BnaA03G0167700ZS;BnaA07G0224400ZS;BnaC04G0536500ZS;BnaA04G0223600ZS;BnaC03G0194300ZS;BnaA10G0278400ZS;BnaC05G0265900ZS;BnaA06G0103100ZS	0.0550923	0.217796	cellular_component
GO:0000307	cyclin-dependent protein kinase holoenzyme complex	19	3580	203	56777	0.00530726	0.00357539	1.48439	BnaA07G0280900ZS;BnaC09G0308100ZS;BnaA02G0165100ZS;BnaC04G0212800ZS;BnaC09G0016500ZS;BnaA07G0291700ZS;BnaA10G0242400ZS;BnaC04G0438500ZS;BnaC09G0555100ZS;BnaC05G0175500ZS;BnaC02G0438200ZS;BnaC01G0126800ZS;BnaA02G0362900ZS;BnaC08G0444000ZS;BnaC02G0341900ZS;BnaC07G0154600ZS;BnaC03G0526900ZS;BnaC06G0457700ZS;BnaA02G0410800ZS	0.0557387	0.217796	cellular_component
GO:0000781	chromosome, telomeric region	6	3580	44	56777	0.00167598	0.000774962	2.16266	BnaC03G0041800ZS;BnaA06G0341000ZS;BnaA03G0055200ZS;BnaA09G0471900ZS;BnaA02G0051000ZS;BnaA07G0369500ZS	0.0566352	0.217796	cellular_component
GO:0071458	integral component of cytoplasmic side of endoplasmic reticulum membrane	6	3580	44	56777	0.00167598	0.000774962	2.16266	BnaC07G0282000ZS;BnaA09G0136800ZS;BnaA09G0223100ZS;BnaC02G0439400ZS;BnaC03G0696900ZS;BnaA06G0399700ZS	0.0566352	0.217796	cellular_component
GO:0005844	polysome	6	3580	44	56777	0.00167598	0.000774962	2.16266	BnaA08G0020400ZS;BnaA08G0177000ZS;BnaA05G0171000ZS;BnaA03G0552400ZS;BnaC07G0528700ZS;BnaA09G0183900ZS	0.0566352	0.217796	cellular_component
GO:0015031	protein transport	109	3306	966	51854	0.0329704	0.0186292	1.76982	BnaA05G0328500ZS;BnaC07G0094900ZS;BnaC02G0079300ZS;BnaA10G0137300ZS;BnaC09G0497700ZS;BnaA06G0072400ZS;BnaA05G0176500ZS;BnaA03G0144600ZS;BnaC08G0367200ZS;BnaA04G0019300ZS;BnaC01G0070800ZS;BnaC01G0065600ZS;BnaC06G0302600ZS;BnaA10G0278400ZS;BnaA10G0280300ZS;BnaA04G0243000ZS;BnaC05G0060900ZS;BnaA03G0097100ZS;BnaC08G0430700ZS;BnaC09G0212700ZS;BnaA02G0027600ZS;BnaC09G0569500ZS;BnaA04G0107800ZS;BnaC05G0…	6.11285e-09	1.22868e-05	biological_process
GO:0006412	translation	119	3306	1141	51854	0.0359952	0.0220041	1.63584	BnaA02G0063000ZS;BnaA01G0393200ZS;BnaA02G0400600ZS;BnaC09G0036300ZS;BnaC07G0379300ZS;BnaC03G0416500ZS;BnaA06G0103400ZS;BnaA10G0087200ZS;BnaA04G0023200ZS;BnaA08G0265200ZS;BnaA08G0038700ZS;BnaC02G0466400ZS;BnaC04G0099600ZS;BnaA02G0101900ZS;BnaA02G0058300ZS;BnaA01G0343900ZS;BnaA01G0077800ZS;BnaC07G0425400ZS;BnaA08G0206900ZS;BnaA09G0706000ZS;BnaC05G0556900ZS;BnaA03G0325800ZS;BnaA02G0010000ZS;BnaC07G0…	1.02988e-07	0.000103503	biological_process
GO:0006886	intracellular protein transport	96	3306	875	51854	0.0290381	0.0168743	1.72085	BnaC08G0404500ZS;BnaA07G0068700ZS;BnaA09G0090900ZS;BnaC09G0357000ZS;BnaC07G0216900ZS;BnaC09G0230800ZS;BnaA05G0046500ZS;BnaC03G0791000ZS;BnaA01G0029900ZS;BnaC03G0607700ZS;BnaC08G0354200ZS;BnaC03G0014800ZS;BnaA09G0199800ZS;BnaC01G0256500ZS;BnaC09G0007300ZS;BnaA07G0094100ZS;BnaC06G0260400ZS;BnaA07G0028800ZS;BnaC03G0798200ZS;BnaC01G0105200ZS;BnaA01G0088200ZS;BnaC02G0473600ZS;BnaC07G0072400ZS;BnaC02G0…	1.78989e-07	0.000119922	biological_process
GO:0000398	mRNA splicing, via spliceosome	54	3306	406	51854	0.0163339	0.00782968	2.08616	BnaA10G0230000ZS;BnaC03G0723800ZS;BnaC03G0455600ZS;BnaA08G0319600ZS;BnaA06G0055300ZS;BnaA07G0129000ZS;BnaA03G0007800ZS;BnaC07G0404500ZS;BnaA06G0395900ZS;BnaC04G0176700ZS;BnaC01G0153400ZS;BnaA09G0241500ZS;BnaA05G0013300ZS;BnaA07G0283400ZS;BnaA08G0120200ZS;BnaC01G0467700ZS;BnaC07G0189800ZS;BnaC04G0229600ZS;BnaC03G0311000ZS;BnaC01G0448700ZS;BnaA05G0433300ZS;BnaC08G0052800ZS;BnaC06G0264700ZS;BnaA02G0…	2.85396e-07	0.000143411	biological_process
GO:0010499	proteasomal ubiquitin-independent protein catabolic process	20	3306	89	51854	0.00604961	0.00171636	3.52468	BnaC02G0305000ZS;BnaC01G0349900ZS;BnaA05G0137800ZS;BnaA08G0046500ZS;BnaC09G0215100ZS;BnaC09G0203400ZS;BnaC01G0320400ZS;BnaC08G0220900ZS;BnaC02G0463300ZS;BnaC05G0188200ZS;BnaA07G0152900ZS;BnaC05G0097300ZS;BnaA04G0013400ZS;BnaA05G0334400ZS;BnaA05G0147700ZS;BnaC07G0186600ZS;BnaC08G0268000ZS;BnaC04G0209400ZS;BnaA05G0150000ZS;BnaC01G0075400ZS	6.43805e-07	0.000221046	biological_process
GO:0042147	retrograde transport, endosome to Golgi	21	3306	97	51854	0.00635209	0.00187064	3.39568	BnaC08G0404500ZS;BnaC02G0175600ZS;BnaC09G0357000ZS;BnaC07G0541800ZS;BnaC05G0297100ZS;BnaA05G0176500ZS;BnaA02G0138600ZS;BnaA04G0107900ZS;BnaC06G0380000ZS;BnaA05G0046500ZS;BnaC03G0622400ZS;BnaA05G0460700ZS;BnaC07G0048800ZS;BnaA03G0567500ZS;BnaC05G0428400ZS;BnaA02G0218300ZS;BnaA06G0261300ZS;BnaA04G0282600ZS;BnaA10G0099900ZS;BnaA07G0109500ZS;BnaA05G0384000ZS	6.59837e-07	0.000221046	biological_process
GO:0043161	proteasome-mediated ubiquitin-dependent protein catabolic process	53	3306	410	51854	0.0160315	0.00790682	2.02755	BnaC09G0153900ZS;BnaC02G0305000ZS;BnaC02G0437500ZS;BnaA01G0085400ZS;BnaA08G0174200ZS;BnaC05G0197300ZS;BnaA06G0093900ZS;BnaA09G0239000ZS;BnaC01G0349900ZS;BnaC03G0447700ZS;BnaC08G0351100ZS;BnaC04G0380400ZS;BnaA05G0137800ZS;BnaC07G0181000ZS;BnaA08G0046500ZS;BnaC09G0215100ZS;BnaA04G0242200ZS;BnaC09G0203400ZS;BnaC06G0415400ZS;BnaC03G0044400ZS;BnaC01G0320400ZS;BnaC08G0220900ZS;BnaC06G0368300ZS;BnaA01G0…	8.89749e-07	0.000255485	biological_process
GO:0000027	ribosomal large subunit assembly	31	3306	188	51854	0.00937689	0.00362556	2.58633	Bnascaffold0026G0021100ZS;BnaA08G0272500ZS;BnaC01G0331400ZS;BnaA03G0550000ZS;BnaA06G0270900ZS;BnaA01G0280200ZS;BnaA04G0023200ZS;BnaA08G0265200ZS;BnaA01G0348400ZS;BnaC04G0019000ZS;BnaA02G0075900ZS;BnaC05G0139600ZS;BnaA02G0176100ZS;BnaC04G0099600ZS;BnaC08G0236700ZS;BnaC04G0574800ZS;BnaC03G0632700ZS;BnaC04G0356700ZS;BnaC07G0425400ZS;BnaC04G0174300ZS;BnaA02G0143600ZS;BnaA03G0210700ZS;BnaC08G0228000ZS…	1.1032e-06	0.000277178	biological_process
GO:0006364	rRNA processing	50	3306	395	51854	0.015124	0.00761754	1.98542	BnaA02G0063000ZS;BnaC04G0082800ZS;BnaC05G0452000ZS;BnaA04G0118600ZS;BnaA01G0099100ZS;BnaA03G0091000ZS;BnaC07G0395600ZS;BnaA08G0035700ZS;BnaA10G0298200ZS;BnaC03G0002700ZS;BnaC01G0331400ZS;BnaA10G0217500ZS;BnaC09G0205000ZS;BnaA09G0121800ZS;BnaA06G0182700ZS;BnaC09G0161300ZS;BnaA05G0402600ZS;BnaC02G0057300ZS;BnaA01G0348400ZS;BnaC04G0019000ZS;BnaC03G0068400ZS;BnaC04G0000700ZS;BnaA08G0076200ZS;BnaA02G0…	3.26249e-06	0.000728624	biological_process
GO:0006457	protein folding	51	3306	411	51854	0.0154265	0.0079261	1.94629	BnaA01G0282900ZS;BnaC01G0390700ZS;BnaC09G0355100ZS;BnaA01G0328600ZS;BnaC03G0103100ZS;BnaA09G0612600ZS;BnaC04G0103600ZS;BnaA01G0048100ZS;BnaA01G0394300ZS;BnaC03G0325200ZS;BnaA06G0271100ZS;BnaC03G0291800ZS;BnaC03G0077300ZS;BnaC01G0484800ZS;BnaC05G0108800ZS;BnaC01G0320000ZS;BnaC03G0132700ZS;BnaC09G0451400ZS;BnaA01G0045800ZS;BnaA08G0214900ZS;BnaC03G0151400ZS;BnaC09G0420800ZS;BnaA05G0493200ZS;BnaC06G0…	4.64107e-06	0.000932855	biological_process
GO:0010498	proteasomal protein catabolic process	20	3306	102	51854	0.00604961	0.00196706	3.07545	BnaC02G0305000ZS;BnaC01G0349900ZS;BnaA05G0137800ZS;BnaA08G0046500ZS;BnaC09G0215100ZS;BnaC09G0203400ZS;BnaC01G0320400ZS;BnaC08G0220900ZS;BnaC02G0463300ZS;BnaC05G0188200ZS;BnaA07G0152900ZS;BnaC05G0097300ZS;BnaA04G0013400ZS;BnaA05G0334400ZS;BnaA05G0147700ZS;BnaC07G0186600ZS;BnaC08G0268000ZS;BnaC04G0209400ZS;BnaA05G0150000ZS;BnaC01G0075400ZS	6.0688e-06	0.00110893	biological_process
GO:0006397	mRNA processing	80	3306	779	51854	0.0241984	0.0150229	1.61076	BnaA07G0224500ZS;BnaC03G0163500ZS;BnaC01G0435100ZS;BnaA06G0271000ZS;BnaC08G0418600ZS;BnaC03G0050400ZS;BnaC04G0216800ZS;BnaC02G0290900ZS;BnaA09G0201100ZS;BnaA10G0181100ZS;BnaA02G0039000ZS;BnaA09G0066100ZS;BnaA07G0156000ZS;BnaC01G0451400ZS;BnaA08G0260200ZS;BnaC03G0033600ZS;BnaA03G0455700ZS;BnaA04G0118400ZS;BnaA08G0103700ZS;BnaA02G0033800ZS;BnaC03G0526900ZS;BnaC06G0188300ZS;BnaC07G0050600ZS;BnaA01G0…	2.05902e-05	0.00344886	biological_process
GO:0010372	positive regulation of gibberellin biosynthetic process	7	3306	17	51854	0.00211736	0.000327844	6.45845	BnaA03G0027400ZS;BnaC02G0027500ZS;BnaA07G0156000ZS;BnaA01G0199100ZS;BnaA06G0271000ZS;BnaC03G0033600ZS;BnaC02G0527700ZS	4.67987e-05	0.0072358	biological_process
GO:0051028	mRNA transport	34	3306	259	51854	0.0102843	0.00499479	2.05901	BnaA07G0224500ZS;BnaA01G0018500ZS;BnaC04G0179400ZS;BnaA09G0074400ZS;BnaC09G0545000ZS;BnaC03G0050400ZS;BnaC03G0010500ZS;BnaA03G0144600ZS;BnaC08G0367200ZS;BnaC05G0109300ZS;BnaA02G0039000ZS;BnaA06G0023600ZS;BnaA06G0415100ZS;BnaC03G0636500ZS;BnaA06G0088800ZS;BnaA07G0286000ZS;BnaC06G0112700ZS;BnaC01G0451400ZS;BnaA05G0049900ZS;BnaC09G0221500ZS;BnaC06G0455000ZS;BnaA01G0361300ZS;BnaA04G0053500ZS;BnaA10G0…	5.43856e-05	0.00780822	biological_process
GO:0045292	mRNA cis splicing, via spliceosome	26	3306	181	51854	0.00786449	0.00349057	2.25307	BnaC07G0064800ZS;BnaA06G0269500ZS;BnaA03G0007800ZS;BnaC04G0079000ZS;BnaA05G0013300ZS;BnaA07G0209200ZS;BnaA02G0254200ZS;BnaC01G0501900ZS;BnaC01G0448700ZS;BnaA07G0034300ZS;BnaC01G0277000ZS;BnaA02G0033900ZS;BnaC02G0108300ZS;BnaA06G0437100ZS;BnaC04G0458900ZS;BnaC01G0451700ZS;BnaA09G0117500ZS;BnaC09G0495500ZS;BnaC08G0166300ZS;BnaA09G0496600ZS;BnaC03G0011300ZS;BnaC09G0205400ZS;BnaA01G0139200ZS;BnaA10G0…	8.95245e-05	0.0119963	biological_process
GO:0010476	gibberellin mediated signaling pathway	9	3306	33	51854	0.00272232	0.000636402	4.27768	BnaC01G0445900ZS;BnaA09G0568300ZS;BnaA02G0073200ZS;BnaC04G0258300ZS;BnaC03G0087600ZS;BnaA05G0414600ZS;BnaA09G0573200ZS;BnaC02G0086200ZS;BnaA01G0358700ZS	0.000163234	0.0205062	biological_process
GO:0006401	RNA catabolic process	13	3306	66	51854	0.00393224	0.0012728	3.08943	BnaA03G0027400ZS;BnaC02G0027500ZS;BnaA07G0156000ZS;BnaA10G0298200ZS;BnaC03G0068400ZS;BnaC03G0350900ZS;BnaA01G0199100ZS;BnaA09G0171200ZS;BnaA06G0271000ZS;BnaA03G0291900ZS;BnaC03G0033600ZS;BnaA09G0112500ZS;BnaC02G0527700ZS	0.000236341	0.0279438	biological_process
GO:0006890	retrograde vesicle-mediated transport, Golgi to ER	21	3306	143	51854	0.00635209	0.00275774	2.30336	BnaC07G0541800ZS;BnaA05G0352000ZS;BnaC05G0297100ZS;BnaC05G0384800ZS;BnaC05G0265900ZS;BnaA05G0176500ZS;BnaC04G0536500ZS;BnaA05G0046500ZS;BnaC03G0194300ZS;BnaC04G0430400ZS;BnaA03G0567500ZS;BnaA10G0278400ZS;BnaA06G0103100ZS;BnaA03G0167700ZS;BnaA04G0282600ZS;BnaA07G0224400ZS;BnaA09G0651100ZS;BnaA04G0223600ZS;BnaA01G0426400ZS;BnaA04G0107800ZS;BnaA05G0453700ZS	0.000299676	0.0334638	biological_process
GO:0006888	ER to Golgi vesicle-mediated transport	41	3306	365	51854	0.0124017	0.00703899	1.76186	BnaC02G0473800ZS;BnaC06G0359000ZS;BnaA05G0352000ZS;BnaA09G0023100ZS;BnaC05G0384800ZS;BnaC05G0265900ZS;BnaA07G0222700ZS;BnaA04G0107900ZS;BnaC06G0456600ZS;BnaC04G0536500ZS;BnaC01G0464500ZS;BnaA09G0600700ZS;BnaC03G0194300ZS;BnaC09G0216200ZS;BnaA03G0159300ZS;BnaA07G0208500ZS;BnaC01G0256500ZS;BnaA09G0637100ZS;BnaC09G0618500ZS;BnaC05G0428400ZS;BnaC09G0007300ZS;BnaA08G0209600ZS;BnaA10G0278400ZS;BnaC03G0…	0.000331475	0.0350665	biological_process
GO:0008380	RNA splicing	45	3306	414	51854	0.0136116	0.00798395	1.70487	BnaA07G0224500ZS;BnaA06G0334000ZS;BnaA01G0329000ZS;BnaA09G0163700ZS;BnaA06G0269500ZS;BnaC02G0525200ZS;BnaA03G0007800ZS;BnaA05G0487400ZS;BnaA04G0194300ZS;BnaC08G0418600ZS;BnaC09G0545000ZS;BnaA05G0013300ZS;BnaC03G0050400ZS;BnaA05G0483500ZS;BnaC03G0372500ZS;BnaA02G0039000ZS;BnaA06G0023600ZS;BnaC02G0016300ZS;BnaC04G0229600ZS;BnaA09G0066100ZS;BnaA06G0415100ZS;BnaC01G0448700ZS;BnaC01G0277000ZS;BnaC04G0…	0.000363929	0.0365749	biological_process
GO:0000956	nuclear-transcribed mRNA catabolic process	7	3306	24	51854	0.00211736	0.000462838	4.57474	BnaC06G0264700ZS;BnaA06G0395900ZS;BnaC06G0428300ZS;BnaA02G0176100ZS;BnaA09G0057700ZS;BnaA07G0104600ZS;BnaC03G0632700ZS	0.000560653	0.0536625	biological_process
GO:0060968	regulation of gene silencing	9	3306	40	51854	0.00272232	0.000771397	3.52908	BnaC07G0181000ZS;BnaA07G0253700ZS;BnaA05G0467400ZS;BnaA07G0010800ZS;BnaC09G0437200ZS;BnaA08G0260200ZS;BnaA07G0262400ZS;BnaC05G0527700ZS;BnaA01G0080800ZS	0.000772041	0.0705365	biological_process
GO:0018026	peptidyl-lysine monomethylation	6	3306	19	51854	0.00181488	0.000366413	4.9531	BnaC03G0717900ZS;BnaA09G0718900ZS;BnaA02G0068800ZS;BnaC08G0494600ZS;BnaC02G0079100ZS;BnaA04G0250200ZS	0.000879915	0.0768969	biological_process
GO:0007031	peroxisome organization	13	3306	77	51854	0.00393224	0.00148494	2.64809	BnaC09G0566900ZS;BnaA06G0281200ZS;BnaA07G0214200ZS;BnaC09G0073000ZS;BnaC05G0316500ZS;BnaC01G0203200ZS;BnaC06G0031900ZS;BnaC04G0035800ZS;BnaA09G0710500ZS;BnaA10G0253300ZS;BnaA03G0294200ZS;BnaA05G0186900ZS;BnaA08G0140300ZS	0.00110488	0.0902023	biological_process
GO:0048586	regulation of long-day photoperiodism, flowering	9	3306	42	51854	0.00272232	0.000809966	3.36103	BnaC02G0556400ZS;BnaC01G0445900ZS;BnaA02G0054000ZS;BnaA02G0073200ZS;BnaC03G0087600ZS;BnaA05G0414600ZS;BnaA09G0573200ZS;BnaC02G0086200ZS;BnaA01G0358700ZS	0.00112192	0.0902023	biological_process
GO:0009089	lysine biosynthetic process via diaminopimelate	10	3306	51	51854	0.0030248	0.000983531	3.07545	BnaC09G0528100ZS;BnaA10G0169700ZS;BnaA09G0553300ZS;BnaA01G0105600ZS;BnaC04G0272500ZS;BnaA06G0098000ZS;BnaA02G0047400ZS;BnaC04G0598000ZS;BnaA10G0232300ZS;BnaA05G0079200ZS	0.00125374	0.0936599	biological_process
GO:0032482	Rab protein signal transduction	27	3306	226	51854	0.00816697	0.00435839	1.87385	BnaA01G0350800ZS;BnaA08G0258000ZS;BnaA09G0090900ZS;BnaC07G0541800ZS;BnaA06G0257600ZS;BnaC06G0399800ZS;BnaC09G0610200ZS;BnaC09G0230800ZS;BnaC01G0464500ZS;BnaC03G0791000ZS;BnaA05G0046500ZS;BnaC03G0607700ZS;BnaC03G0014800ZS;BnaC08G0040100ZS;BnaA09G0199800ZS;BnaA03G0567500ZS;BnaA05G0168200ZS;BnaC03G0528100ZS;BnaC06G0008600ZS;BnaA04G0282600ZS;BnaC03G0798200ZS;BnaC01G0105200ZS;BnaA04G0045400ZS;BnaC05G0…	0.00129898	0.0936599	biological_process
GO:0006506	GPI anchor biosynthetic process	11	3306	60	51854	0.00332728	0.00115709	2.87555	BnaC02G0108500ZS;BnaA02G0055700ZS;BnaC04G0537500ZS;BnaA02G0210900ZS;BnaC05G0558900ZS;BnaA08G0281700ZS;BnaC08G0370400ZS;BnaA07G0345200ZS;BnaA10G0196400ZS;BnaC06G0026000ZS;BnaC02G0108800ZS	0.00130471	0.0936599	biological_process
GO:0000463	maturation of LSU-rRNA from tricistronic rRNA transcript (SSU-rRNA, 5.8S rRNA, LSU-rRNA)	13	3306	79	51854	0.00393224	0.00152351	2.58105	BnaC04G0429400ZS;BnaC02G0335700ZS;BnaA08G0312400ZS;BnaC08G0015300ZS;BnaA03G0218800ZS;BnaC02G0069400ZS;BnaA07G0228100ZS;BnaC01G0244300ZS;BnaC07G0466900ZS;BnaA03G0215600ZS;BnaA03G0488400ZS;BnaA03G0429400ZS;BnaC03G0073200ZS	0.0014098	0.0977141	biological_process
GO:0006891	intra-Golgi vesicle-mediated transport	18	3306	130	51854	0.00544465	0.00250704	2.17174	BnaA03G0167700ZS;BnaA04G0107900ZS;BnaA03G0567500ZS;BnaA07G0224400ZS;BnaA04G0282600ZS;BnaC04G0536500ZS;BnaC05G0428400ZS;BnaA05G0046500ZS;BnaA04G0223600ZS;BnaC03G0055000ZS;BnaC03G0194300ZS;BnaC07G0541800ZS;BnaC02G0049500ZS;BnaC09G0216200ZS;BnaA07G0109500ZS;BnaA05G0384000ZS;BnaC05G0265900ZS;BnaA06G0103100ZS	0.00155838	0.0996621	biological_process
GO:0090114	COPII-coated vesicle budding	6	3306	21	51854	0.00181488	0.000404983	4.48138	BnaA07G0222700ZS;BnaC04G0179400ZS;BnaC04G0497300ZS;BnaA03G0144600ZS;BnaC05G0561100ZS;BnaC08G0450900ZS	0.00157616	0.0996621	biological_process
GO:0001732	formation of cytoplasmic translation initiation complex	13	3306	80	51854	0.00393224	0.00154279	2.54878	BnaA01G0046200ZS;BnaC04G0067700ZS;BnaA06G0326000ZS;BnaC07G0355700ZS;BnaC08G0516300ZS;BnaA05G0061500ZS;BnaC05G0087200ZS;BnaC08G0430600ZS;BnaA06G0382500ZS;BnaC01G0053000ZS;BnaC05G0488600ZS;BnaA06G0436400ZS;BnaC08G0371800ZS	0.00158666	0.0996621	biological_process
GO:2000765	regulation of cytoplasmic translation	5	3306	15	51854	0.0015124	0.000289274	5.22827	BnaA09G0194500ZS;BnaC09G0144700ZS;BnaC06G0330500ZS;BnaC01G0243600ZS;BnaA09G0135600ZS	0.00183639	0.111853	biological_process
GO:0007034	vacuolar transport	11	3306	63	51854	0.00332728	0.00121495	2.73862	BnaA09G0042100ZS;BnaA03G0509500ZS;BnaA06G0289800ZS;BnaC09G0027500ZS;BnaC09G0230800ZS;BnaC03G0622400ZS;BnaA10G0280300ZS;BnaA03G0319700ZS;BnaA09G0199800ZS;BnaC09G0563600ZS;BnaA06G0261300ZS	0.00196744	0.113669	biological_process
GO:0046686	response to cadmium ion	114	3306	1367	51854	0.0344828	0.0263625	1.30802	BnaA03G0227900ZS;BnaC03G0038900ZS;BnaA06G0198400ZS;BnaA10G0242300ZS;BnaA06G0271000ZS;BnaC03G0077300ZS;BnaC03G0211100ZS;BnaA05G0162400ZS;BnaC09G0321300ZS;BnaC07G0181000ZS;BnaA02G0101600ZS;BnaA02G0039000ZS;BnaC09G0203400ZS;BnaC04G0043900ZS;BnaC09G0024300ZS;BnaA07G0156000ZS;BnaA01G0314400ZS;BnaC02G0304900ZS;BnaA09G0128800ZS;BnaA09G0608800ZS;BnaA02G0266400ZS;BnaA07G0351400ZS;BnaC02G0311800ZS;BnaC03G0…	0.00218339	0.113669	biological_process
GO:0000338	protein deneddylation	9	3306	46	51854	0.00272232	0.000887106	3.06877	BnaA08G0082400ZS;BnaC09G0508700ZS;BnaC03G0074800ZS;BnaA02G0052400ZS;BnaA07G0126000ZS;BnaA09G0698100ZS;BnaC06G0227800ZS;BnaA03G0236100ZS;BnaC07G0185100ZS	0.00220273	0.113669	biological_process
GO:0032543	mitochondrial translation	14	3306	93	51854	0.00423472	0.0017935	2.36116	BnaC01G0056500ZS;BnaA03G0289300ZS;BnaC06G0455400ZS;BnaA10G0198300ZS;BnaC06G0220000ZS;BnaA07G0387400ZS;BnaA02G0075900ZS;BnaA09G0227400ZS;BnaC03G0765800ZS;BnaA01G0049500ZS;BnaA03G0223300ZS;BnaA03G0555400ZS;BnaA03G0550000ZS;BnaA09G0669000ZS	0.00226082	0.113669	biological_process
GO:0097502	mannosylation	3	3306	5	51854	0.000907441	9.64246e-05	9.41089	BnaA02G0210900ZS;BnaC06G0026000ZS;BnaA07G0345200ZS	0.00234824	0.113669	biological_process
GO:0006617	SRP-dependent cotranslational protein targeting to membrane, signal sequence recognition	3	3306	5	51854	0.000907441	9.64246e-05	9.41089	BnaC08G0050700ZS;BnaA05G0185100ZS;BnaC06G0026100ZS	0.00234824	0.113669	biological_process
GO:0042352	GDP-L-fucose salvage	3	3306	5	51854	0.000907441	9.64246e-05	9.41089	BnaA09G0693800ZS;BnaA09G0715400ZS;BnaA09G0694000ZS	0.00234824	0.113669	biological_process
GO:0043248	proteasome assembly	8	3306	38	51854	0.00241984	0.000732827	3.30207	BnaC07G0181000ZS;BnaC09G0153900ZS;BnaC03G0654600ZS;BnaA02G0247400ZS;BnaA07G0281400ZS;BnaA08G0009500ZS;BnaA01G0080800ZS;BnaA09G0140400ZS	0.00235943	0.113669	biological_process
GO:0042868	antisense RNA metabolic process	4	3306	10	51854	0.00120992	0.000192849	6.27393	BnaA08G0260200ZS;BnaC09G0437200ZS;BnaA07G0253700ZS;BnaA07G0262400ZS	0.00253568	0.113669	biological_process
GO:0031060	regulation of histone methylation	4	3306	10	51854	0.00120992	0.000192849	6.27393	BnaC09G0541900ZS;BnaC03G0597500ZS;BnaA06G0188600ZS;BnaC08G0074200ZS	0.00253568	0.113669	biological_process
GO:1902969	mitotic DNA replication	4	3306	10	51854	0.00120992	0.000192849	6.27393	BnaA07G0369500ZS;BnaA10G0258900ZS;BnaC08G0533200ZS;BnaC03G0393600ZS	0.00253568	0.113669	biological_process
GO:0009266	response to temperature stimulus	11	3306	65	51854	0.00332728	0.00125352	2.65435	BnaC03G0793100ZS;BnaC07G0032400ZS;BnaC07G0284400ZS;BnaC09G0302100ZS;BnaC02G0039100ZS;BnaA03G0039200ZS;BnaA10G0244800ZS;BnaC03G0046300ZS;BnaC02G0528200ZS;BnaC02G0442300ZS;BnaA01G0347400ZS	0.00254482	0.113669	biological_process
GO:0033617	mitochondrial respiratory chain complex IV assembly	6	3306	23	51854	0.00181488	0.000443553	4.09169	BnaA09G0002400ZS;BnaC07G0391500ZS;BnaC06G0363300ZS;BnaA09G0001700ZS;BnaA09G0109000ZS;BnaA07G0312400ZS	0.00262695	0.114786	biological_process
GO:0045047	protein targeting to ER	8	3306	39	51854	0.00241984	0.000752112	3.2174	BnaA04G0253000ZS;BnaA05G0055300ZS;BnaA03G0222200ZS;BnaC03G0025400ZS;BnaC04G0595400ZS;BnaC03G0357200ZS;BnaA02G0371800ZS;BnaC04G0570600ZS	0.00280474	0.119663	biological_process
GO:0016559	peroxisome fission	7	3306	31	51854	0.00211736	0.000597832	3.54173	BnaA10G0228200ZS;BnaA07G0214200ZS;BnaA09G0526100ZS;BnaC05G0316500ZS;BnaA05G0186900ZS;BnaA09G0663500ZS;BnaC02G0051500ZS	0.00287646	0.119663	biological_process
GO:0000028	ribosomal small subunit assembly	17	3306	127	51854	0.00514217	0.00244918	2.09954	BnaA04G0239100ZS;BnaC09G0032800ZS;BnaA03G0325800ZS;BnaC02G0482700ZS;BnaC07G0379300ZS;BnaA09G0047000ZS;BnaA09G0397300ZS;BnaA04G0103300ZS;BnaA09G0706000ZS;BnaC09G0346400ZS;BnaC05G0277000ZS;BnaC04G0103500ZS;BnaA05G0080400ZS;BnaC03G0156100ZS;BnaC09G0607900ZS;BnaA03G0012500ZS;BnaC03G0209400ZS	0.00297668	0.119663	biological_process
GO:0031047	gene silencing by RNA	17	3306	127	51854	0.00514217	0.00244918	2.09954	BnaA03G0027400ZS;BnaA06G0165400ZS;BnaA07G0253700ZS;BnaA02G0033800ZS;BnaC02G0027500ZS;BnaA05G0378500ZS;BnaA06G0160700ZS;BnaA07G0156000ZS;BnaC09G0437200ZS;BnaA01G0145200ZS;BnaA08G0260200ZS;BnaA09G0109100ZS;BnaA01G0199100ZS;BnaA06G0271000ZS;BnaC03G0033600ZS;BnaA07G0262400ZS;BnaC02G0527700ZS	0.00297668	0.119663	biological_process
GO:0070816	phosphorylation of RNA polymerase II C-terminal domain	6	3306	24	51854	0.00181488	0.000462838	3.9212	BnaA02G0180200ZS;BnaC09G0555100ZS;BnaC04G0413300ZS;BnaA04G0125400ZS;BnaC03G0526900ZS;BnaA02G0410800ZS	0.00331571	0.130678	biological_process
GO:2000693	positive regulation of seed maturation	5	3306	17	51854	0.0015124	0.000327844	4.61318	BnaC06G0190300ZS;BnaC03G0221600ZS;BnaA07G0220400ZS;BnaA04G0058400ZS;BnaC08G0413200ZS	0.00339987	0.131418	biological_process
GO:0050790	regulation of catalytic activity	7	3306	32	51854	0.00211736	0.000617117	3.43105	BnaA03G0107500ZS;BnaA02G0063700ZS;BnaC04G0242500ZS;BnaC04G0514000ZS;BnaA08G0180800ZS;BnaC03G0001500ZS;BnaC03G0179700ZS	0.00348198	0.132052	biological_process
GO:0018107	peptidyl-threonine phosphorylation	11	3306	68	51854	0.00332728	0.00131137	2.53725	BnaA03G0505800ZS;BnaC01G0445900ZS;BnaA09G0121300ZS;BnaA01G0292400ZS;BnaA02G0073200ZS;BnaC03G0087600ZS;BnaA05G0414600ZS;BnaA09G0573200ZS;BnaC02G0086200ZS;BnaA01G0358700ZS;BnaC07G0484100ZS	0.00366007	0.133451	biological_process
GO:0016255	attachment of GPI anchor to protein	4	3306	11	51854	0.00120992	0.000212134	5.70357	BnaA10G0182600ZS;BnaC09G0472300ZS;BnaC05G0065200ZS;BnaC05G0520400ZS	0.00378442	0.133451	biological_process
GO:0046939	nucleotide phosphorylation	4	3306	11	51854	0.00120992	0.000212134	5.70357	BnaC04G0017300ZS;BnaC01G0344300ZS;BnaC09G0438500ZS;BnaA10G0156200ZS	0.00378442	0.133451	biological_process
GO:1904263	positive regulation of TORC1 signaling	4	3306	11	51854	0.00120992	0.000212134	5.70357	BnaC04G0179400ZS;BnaC05G0561100ZS;BnaC04G0497300ZS;BnaA03G0144600ZS	0.00378442	0.133451	biological_process
GO:0006621	protein retention in ER lumen	7	3306	33	51854	0.00211736	0.000636402	3.32708	BnaA07G0354900ZS;BnaC07G0094900ZS;BnaA09G0600700ZS;BnaA08G0209600ZS;BnaC04G0430400ZS;BnaA07G0245500ZS;BnaA08G0199600ZS	0.00417978	0.140499	biological_process
GO:0032502	developmental process	16	3306	121	51854	0.00483969	0.00233347	2.07403	BnaA03G0002800ZS;BnaC08G0449600ZS;BnaC08G0228000ZS;BnaA04G0004600ZS;BnaA08G0272500ZS;BnaC01G0127300ZS;BnaC03G0608500ZS;BnaC03G0004800ZS;BnaA05G0127500ZS;BnaA10G0104900ZS;BnaA05G0449600ZS;BnaC03G0784600ZS;BnaC07G0281500ZS;BnaC09G0135000ZS;BnaC01G0256700ZS;BnaC03G0032400ZS	0.00438559	0.140499	biological_process
GO:1902001	fatty acid transmembrane transport	3	3306	6	51854	0.000907441	0.000115709	7.84241	BnaC06G0204800ZS;BnaA09G0527700ZS;BnaC08G0371700ZS	0.00447361	0.140499	biological_process
GO:0016139	glycoside catabolic process	3	3306	6	51854	0.000907441	0.000115709	7.84241	BnaC09G0554700ZS;BnaC02G0452500ZS;BnaA02G0337300ZS	0.00447361	0.140499	biological_process
GO:0034508	centromere complex assembly	3	3306	6	51854	0.000907441	0.000115709	7.84241	BnaA07G0341200ZS;BnaA07G0254000ZS;BnaC06G0282000ZS	0.00447361	0.140499	biological_process
GO:0090342	regulation of cell aging	3	3306	6	51854	0.000907441	0.000115709	7.84241	BnaA04G0186200ZS;BnaA03G0427000ZS;BnaC04G0488000ZS	0.00447361	0.140499	biological_process
GO:0017126	nucleologenesis	3	3306	6	51854	0.000907441	0.000115709	7.84241	BnaA06G0277400ZS;BnaC03G0554200ZS;BnaC02G0532400ZS	0.00447361	0.140499	biological_process
GO:0000395	mRNA 5'-splice site recognition	9	3306	51	51854	0.00272232	0.000983531	2.76791	BnaC04G0259800ZS;BnaC03G0719500ZS;BnaC01G0448700ZS;BnaC03G0513500ZS;BnaC02G0349400ZS;BnaA01G0110100ZS;BnaA02G0069900ZS;BnaA10G0023400ZS;BnaC07G0036500ZS	0.00456868	0.141278	biological_process
GO:0051726	regulation of cell cycle	15	3306	111	51854	0.00453721	0.00214063	2.11957	BnaA02G0056600ZS;BnaC02G0221700ZS;BnaC01G0459900ZS;BnaC04G0184000ZS;BnaA09G0462900ZS;BnaC03G0105100ZS;BnaC07G0044200ZS;BnaC09G0610700ZS;BnaC02G0108000ZS;BnaA07G0124100ZS;BnaC03G0014300ZS;BnaC07G0118100ZS;BnaC03G0315400ZS;BnaA10G0291300ZS;BnaA03G0006700ZS	0.00464241	0.141383	biological_process
GO:0001731	formation of translation preinitiation complex	4	3306	12	51854	0.00120992	0.000231419	5.22827	BnaC08G0008200ZS;BnaC05G0068100ZS;BnaC03G0054100ZS;BnaC05G0025200ZS	0.00539207	0.161762	biological_process
GO:0045128	negative regulation of reciprocal meiotic recombination	5	3306	19	51854	0.0015124	0.000366413	4.12758	BnaC04G0308200ZS;BnaC05G0016700ZS;BnaA05G0053300ZS;BnaC02G0342500ZS;BnaC06G0011100ZS	0.00574241	0.169739	biological_process
GO:0006465	signal peptide processing	9	3306	53	51854	0.00272232	0.0010221	2.66346	BnaA04G0253000ZS;BnaC07G0282000ZS;BnaA09G0223100ZS;BnaC02G0439400ZS;BnaC04G0570600ZS;BnaC03G0357200ZS;BnaC05G0049500ZS;BnaA02G0371800ZS;BnaA06G0399700ZS	0.00593726	0.172955	biological_process
GO:0001522	pseudouridine synthesis	6	3306	27	51854	0.00181488	0.000520693	3.48551	BnaA07G0378500ZS;BnaC05G0297000ZS;BnaC04G0076400ZS;BnaC01G0145000ZS;BnaA05G0176400ZS;BnaA05G0067700ZS	0.00618907	0.174973	biological_process
GO:0080156	mitochondrial mRNA modification	10	3306	63	51854	0.0030248	0.00121495	2.48965	BnaA02G0210600ZS;BnaC09G0369700ZS;BnaC05G0156600ZS;BnaC01G0435100ZS;BnaC07G0019200ZS;BnaC04G0112500ZS;BnaC04G0091400ZS;BnaA03G0455700ZS;BnaA07G0344400ZS;BnaC01G0489800ZS	0.00626767	0.174973	biological_process
GO:0010039	response to iron ion	10	3306	63	51854	0.0030248	0.00121495	2.48965	BnaC03G0745000ZS;BnaC08G0202200ZS;BnaC04G0481900ZS;BnaA02G0060400ZS;BnaA10G0247000ZS;BnaC02G0529100ZS;BnaC02G0175500ZS;BnaC09G0560100ZS;BnaC06G0254000ZS;BnaA06G0053200ZS	0.00626767	0.174973	biological_process
GO:0006281	DNA repair	52	3306	572	51854	0.015729	0.011031	1.42589	BnaA03G0328900ZS;BnaA02G0227200ZS;BnaA08G0311600ZS;BnaC02G0437500ZS;BnaA01G0145200ZS;BnaC05G0016700ZS;BnaC05G0197300ZS;BnaC08G0120400ZS;BnaC09G0520200ZS;BnaA06G0093900ZS;BnaC04G0388400ZS;BnaA02G0089600ZS;BnaA07G0264600ZS;BnaA05G0166800ZS;BnaA07G0002600ZS;BnaA04G0204500ZS;BnaA02G0045600ZS;BnaC06G0453500ZS;BnaC02G0315900ZS;BnaC04G0136100ZS;BnaA06G0195700ZS;BnaA02G0003800ZS;BnaA09G0608700ZS;BnaA05G0…	0.00676722	0.185099	biological_process
GO:0000913	preprophase band assembly	5	3306	20	51854	0.0015124	0.000385698	3.9212	BnaC03G0089800ZS;BnaA02G0075200ZS;BnaC02G0088700ZS;BnaC08G0350300ZS;BnaA03G0040400ZS	0.00726002	0.185099	biological_process
GO:0045948	positive regulation of translational initiation	5	3306	20	51854	0.0015124	0.000385698	3.9212	BnaA02G0034200ZS;BnaC08G0516300ZS;BnaC05G0087200ZS;BnaC03G0044300ZS;BnaA02G0107100ZS	0.00726002	0.185099	biological_process
GO:0009962	regulation of flavonoid biosynthetic process	5	3306	20	51854	0.0015124	0.000385698	3.9212	BnaA10G0283500ZS;BnaA02G0420300ZS;BnaC09G0602000ZS;BnaC03G0019000ZS;BnaC02G0016200ZS	0.00726002	0.185099	biological_process
GO:0010338	leaf formation	4	3306	13	51854	0.00120992	0.000250704	4.8261	BnaC06G0399000ZS;BnaC03G0597500ZS;BnaC03G0211100ZS;BnaA06G0188600ZS	0.00739908	0.185099	biological_process
GO:0007154	cell communication	3	3306	7	51854	0.000907441	0.000134994	6.72206	BnaA05G0451400ZS;BnaA03G0317600ZS;BnaA01G0423500ZS	0.00745856	0.185099	biological_process
GO:1902184	negative regulation of shoot apical meristem development	3	3306	7	51854	0.000907441	0.000134994	6.72206	BnaC01G0331400ZS;BnaC01G0156100ZS;BnaC02G0314000ZS	0.00745856	0.185099	biological_process
GO:0017157	regulation of exocytosis	6	3306	28	51854	0.00181488	0.000539978	3.36103	BnaA10G0201500ZS;BnaA02G0020100ZS;BnaA06G0183400ZS;BnaC03G0607700ZS;BnaA06G0257600ZS;BnaC03G0014800ZS	0.0074592	0.185099	biological_process
GO:1902626	assembly of large subunit precursor of preribosome	6	3306	28	51854	0.00181488	0.000539978	3.36103	BnaC01G0244300ZS;BnaC04G0313500ZS;BnaC04G0340000ZS;BnaA09G0513700ZS;BnaC04G0099600ZS;BnaA03G0429400ZS	0.0074592	0.185099	biological_process
GO:0042273	ribosomal large subunit biogenesis	13	3306	96	51854	0.00393224	0.00185135	2.12399	BnaA09G0512700ZS;BnaC04G0429400ZS;BnaA01G0061300ZS;BnaC01G0244300ZS;BnaC06G0111400ZS;BnaC04G0313500ZS;BnaA02G0210800ZS;BnaA09G0513700ZS;BnaA03G0182200ZS;BnaA03G0429400ZS;BnaC01G0074300ZS;BnaC08G0354600ZS;BnaA07G0262100ZS	0.00792346	0.194221	biological_process
GO:0006623	protein targeting to vacuole	20	3306	175	51854	0.00604961	0.00337486	1.79255	BnaA04G0224200ZS;BnaC01G0267500ZS;BnaA01G0282000ZS;BnaA04G0242200ZS;BnaA07G0217400ZS;BnaA04G0107900ZS;BnaA06G0352000ZS;BnaC03G0622400ZS;BnaC04G0537100ZS;BnaC05G0428400ZS;BnaC06G0231900ZS;BnaA07G0028800ZS;BnaA06G0261300ZS;BnaA09G0105000ZS;BnaA05G0183200ZS;BnaC09G0539500ZS;BnaA03G0393400ZS;BnaC09G0020600ZS;BnaA07G0109500ZS;BnaA05G0384000ZS	0.00832051	0.201497	biological_process
GO:0006626	protein targeting to mitochondrion	9	3306	56	51854	0.00272232	0.00107996	2.52077	BnaC07G0031500ZS;BnaC01G0391300ZS;BnaA08G0027300ZS;BnaA06G0439000ZS;BnaA09G0430200ZS;BnaA03G0361000ZS;BnaC07G0007600ZS;BnaA09G0637700ZS;BnaA07G0099700ZS	0.00855648	0.204744	biological_process
GO:0006616	SRP-dependent cotranslational protein targeting to membrane, translocation	6	3306	29	51854	0.00181488	0.000559263	3.24513	BnaA05G0185100ZS;BnaC08G0294500ZS;BnaC06G0026100ZS;BnaA06G0161800ZS;BnaC08G0050700ZS;BnaC03G0565600ZS	0.00890698	0.210624	biological_process
GO:0044375	regulation of peroxisome size	5	3306	21	51854	0.0015124	0.000404983	3.73448	BnaA04G0252900ZS;BnaA07G0214200ZS;BnaC05G0316500ZS;BnaC04G0068100ZS;BnaA05G0186900ZS	0.00903623	0.211196	biological_process
GO:0000462	maturation of SSU-rRNA from tricistronic rRNA transcript (SSU-rRNA, 5.8S rRNA, LSU-rRNA)	15	3306	120	51854	0.00453721	0.00231419	1.9606	BnaC01G0511400ZS;BnaC05G0556900ZS;BnaC04G0462900ZS;BnaA08G0096900ZS;BnaA09G0525100ZS;BnaC09G0495800ZS;BnaA06G0161900ZS;BnaA09G0397300ZS;BnaC05G0470800ZS;BnaA02G0084900ZS;BnaA08G0096300ZS;BnaA10G0188400ZS;BnaC04G0103500ZS;BnaC05G0277000ZS;BnaA03G0293600ZS	0.00948101	0.212714	biological_process
GO:0006402	mRNA catabolic process	9	3306	57	51854	0.00272232	0.00109924	2.47655	BnaA03G0027400ZS;BnaC02G0027500ZS;BnaA07G0156000ZS;BnaA01G0199100ZS;BnaA06G0271000ZS;BnaC03G0033600ZS;BnaA02G0049200ZS;BnaC02G0527700ZS;BnaA09G0183900ZS	0.00959963	0.212714	biological_process
GO:0051290	protein heterotetramerization	4	3306	14	51854	0.00120992	0.000269989	4.48138	BnaA05G0138100ZS;BnaC03G0102200ZS;BnaC09G0232200ZS;BnaC09G0286500ZS	0.00984201	0.212714	biological_process
GO:0016574	histone ubiquitination	4	3306	14	51854	0.00120992	0.000269989	4.48138	BnaC03G0432200ZS;BnaA09G0015600ZS;BnaA01G0104800ZS;BnaA05G0370300ZS	0.00984201	0.212714	biological_process
GO:0031081	nuclear pore distribution	4	3306	14	51854	0.00120992	0.000269989	4.48138	BnaC04G0179400ZS;BnaC05G0561100ZS;BnaC04G0497300ZS;BnaA03G0144600ZS	0.00984201	0.212714	biological_process
GO:1901671	positive regulation of superoxide dismutase activity	4	3306	14	51854	0.00120992	0.000269989	4.48138	BnaA05G0138100ZS;BnaC03G0102200ZS;BnaC09G0232200ZS;BnaC09G0286500ZS	0.00984201	0.212714	biological_process
GO:0015994	chlorophyll metabolic process	4	3306	14	51854	0.00120992	0.000269989	4.48138	BnaC05G0128100ZS;BnaA02G0004900ZS;BnaC03G0005300ZS;BnaC05G0029300ZS	0.00984201	0.212714	biological_process
GO:0090110	cargo loading into COPII-coated vesicle	6	3306	30	51854	0.00181488	0.000578547	3.13696	BnaC04G0355000ZS;BnaA07G0222700ZS;BnaC04G0179400ZS;BnaC04G0497300ZS;BnaC05G0561100ZS;BnaA03G0144600ZS	0.010545	0.224469	biological_process
GO:0010224	response to UV-B	30	3306	301	51854	0.00907441	0.00580476	1.56327	BnaA03G0002800ZS;BnaA08G0167600ZS;BnaA08G0200500ZS;BnaA10G0204500ZS;BnaC03G0608500ZS;BnaA10G0273600ZS;BnaC09G0520200ZS;BnaC09G0080000ZS;BnaC07G0234500ZS;BnaA02G0040900ZS;BnaC04G0044200ZS;BnaC03G0004800ZS;BnaA10G0247700ZS;BnaA09G0229500ZS;BnaC02G0044300ZS;BnaC03G0349300ZS;BnaC04G0210100ZS;BnaC01G0412000ZS;BnaA09G0445700ZS;BnaC01G0376400ZS;BnaC03G0005300ZS;BnaC07G0475300ZS;BnaC05G0162100ZS;BnaC02G0…	0.0106092	0.224469	biological_process
GO:0010101	post-embryonic root morphogenesis	3	3306	8	51854	0.000907441	0.000154279	5.88181	BnaA08G0322100ZS;BnaA09G0712800ZS;BnaA09G0691300ZS	0.0113713	0.226299	biological_process
GO:0002182	cytoplasmic translational elongation	3	3306	8	51854	0.000907441	0.000154279	5.88181	BnaC03G0027100ZS;BnaC03G0027000ZS;BnaA03G0022400ZS	0.0113713	0.226299	biological_process
GO:1904960	positive regulation of cytochrome-c oxidase activity	3	3306	8	51854	0.000907441	0.000154279	5.88181	BnaA08G0322100ZS;BnaA09G0712800ZS;BnaA09G0691300ZS	0.0113713	0.226299	biological_process
GO:0090065	regulation of production of siRNA involved in RNA interference	3	3306	8	51854	0.000907441	0.000154279	5.88181	BnaA05G0402200ZS;BnaC05G0527700ZS;BnaA05G0467400ZS	0.0113713	0.226299	biological_process
GO:0007118	budding cell apical bud growth	3	3306	8	51854	0.000907441	0.000154279	5.88181	BnaC01G0055000ZS;BnaA01G0048000ZS;BnaA02G0060600ZS	0.0113713	0.226299	biological_process
GO:0071668	plant-type cell wall assembly	3	3306	8	51854	0.000907441	0.000154279	5.88181	BnaC06G0204800ZS;BnaA09G0527700ZS;BnaC08G0371700ZS	0.0113713	0.226299	biological_process
GO:0000381	regulation of alternative mRNA splicing, via spliceosome	14	3306	112	51854	0.00423472	0.00215991	1.9606	BnaC08G0166300ZS;BnaA02G0254200ZS;BnaA09G0496600ZS;BnaA06G0023600ZS;BnaA06G0269500ZS;BnaA05G0013300ZS;BnaC01G0448700ZS;BnaC06G0188300ZS;BnaC03G0011300ZS;BnaA03G0007800ZS;BnaC01G0277000ZS;BnaA01G0139200ZS;BnaC04G0458900ZS;BnaC06G0112700ZS	0.011933	0.23515	biological_process
GO:0070084	protein initiator methionine removal	6	3306	31	51854	0.00181488	0.000597832	3.03577	BnaC06G0221800ZS;BnaA05G0050800ZS;BnaA01G0017700ZS;BnaC03G0263600ZS;BnaA07G0210400ZS;BnaA04G0019200ZS	0.0123854	0.241696	biological_process
GO:0006511	ubiquitin-dependent protein catabolic process	69	3306	822	51854	0.0208711	0.0158522	1.31661	BnaA06G0022500ZS;BnaA04G0224200ZS;BnaA07G0244800ZS;BnaA07G0356500ZS;BnaC02G0437500ZS;BnaA07G0056000ZS;BnaC06G0399400ZS;BnaA08G0231800ZS;BnaC01G0043700ZS;BnaC05G0197300ZS;BnaA06G0093900ZS;BnaA10G0170900ZS;BnaA02G0236100ZS;BnaA03G0068200ZS;BnaC03G0029800ZS;BnaC08G0351100ZS;BnaA08G0165800ZS;BnaC07G0216900ZS;BnaA02G0154800ZS;BnaC09G0508700ZS;BnaC08G0474200ZS;BnaA10G0041200ZS;BnaC04G0537100ZS;BnaC06G0…	0.0125924	0.243296	biological_process
GO:0010197	polar nucleus fusion	17	3306	147	51854	0.00514217	0.00283488	1.81389	BnaC04G0076200ZS;BnaC06G0275800ZS;BnaC07G0154000ZS;BnaA06G0375900ZS;BnaA04G0223100ZS;BnaC07G0007900ZS;BnaA09G0397300ZS;BnaC04G0532300ZS;BnaA08G0153400ZS;BnaC01G0125900ZS;BnaC05G0277000ZS;BnaC04G0532400ZS;BnaC04G0546000ZS;BnaA03G0522800ZS;BnaC01G0078100ZS;BnaC05G0232800ZS;BnaA09G0126200ZS	0.0127095	0.243296	biological_process
GO:0034517	ribophagy	5	3306	23	51854	0.0015124	0.000443553	3.40974	BnaC05G0109300ZS;BnaC09G0221500ZS;BnaA09G0074400ZS;BnaA06G0088800ZS;BnaA09G0239200ZS	0.0134417	0.254884	biological_process
GO:0000741	karyogamy	13	3306	103	51854	0.00393224	0.00198635	1.97964	BnaC04G0076200ZS;BnaC06G0275800ZS;BnaC07G0154000ZS;BnaA06G0375900ZS;BnaA09G0397300ZS;BnaC04G0532300ZS;BnaA08G0153400ZS;BnaC01G0125900ZS;BnaC05G0277000ZS;BnaC04G0532400ZS;BnaA03G0522800ZS;BnaC01G0078100ZS;BnaC05G0232800ZS	0.0139562	0.260055	biological_process
GO:0006468	protein phosphorylation	61	3306	717	51854	0.0184513	0.0138273	1.33441	BnaA07G0280900ZS;BnaC09G0308100ZS;BnaC05G0542400ZS;BnaA05G0010100ZS;BnaA02G0410800ZS;BnaA02G0165100ZS;BnaC04G0212800ZS;BnaA07G0179700ZS;BnaA01G0262900ZS;BnaC04G0175400ZS;BnaA07G0289000ZS;BnaC09G0016500ZS;BnaA06G0341000ZS;BnaC04G0044200ZS;BnaA06G0072200ZS;BnaA07G0291700ZS;BnaC09G0597900ZS;BnaA10G0242400ZS;BnaA09G0548400ZS;BnaA05G0336000ZS;BnaA10G0280000ZS;BnaA09G0481500ZS;BnaA02G0239500ZS;BnaC02G0…	0.0140051	0.260055	biological_process
GO:0030490	maturation of SSU-rRNA	10	3306	71	51854	0.0030248	0.00136923	2.20913	BnaA10G0245300ZS;BnaC04G0462900ZS;BnaC01G0261100ZS;BnaC09G0495800ZS;BnaA07G0209700ZS;BnaA04G0019600ZS;BnaA07G0205700ZS;BnaC09G0607900ZS;BnaA03G0012500ZS;BnaA01G0208200ZS	0.0143156	0.260055	biological_process
GO:0000413	protein peptidyl-prolyl isomerization	6	3306	32	51854	0.00181488	0.000617117	2.9409	BnaA06G0188600ZS;BnaC04G0103600ZS;BnaA01G0048100ZS;BnaC03G0597500ZS;BnaA07G0186700ZS;BnaA02G0109500ZS	0.0144401	0.260055	biological_process
GO:0060321	acceptance of pollen	6	3306	32	51854	0.00181488	0.000617117	2.9409	BnaA03G0264500ZS;BnaA03G0049500ZS;BnaA09G0230000ZS;BnaA02G0223800ZS;BnaA10G0228400ZS;BnaC09G0205000ZS	0.0144401	0.260055	biological_process
GO:0006357	regulation of transcription by RNA polymerase II	23	3306	221	51854	0.00695705	0.00426197	1.63236	BnaA10G0165100ZS;BnaA08G0153800ZS;BnaC02G0315900ZS;BnaC03G0780400ZS;BnaC01G0467900ZS;BnaC09G0093100ZS;BnaA01G0420400ZS;BnaC02G0098300ZS;BnaA08G0321400ZS;BnaA02G0011400ZS;BnaC05G0489800ZS;BnaA08G0028700ZS;BnaA05G0154900ZS;BnaC05G0427300ZS;BnaA10G0013100ZS;BnaC02G0350800ZS;BnaC09G0137600ZS;BnaC05G0302600ZS;BnaC02G0190200ZS;BnaC05G0560300ZS;BnaC05G0136800ZS;BnaC09G0023500ZS;BnaA02G0073300ZS	0.0144906	0.260055	biological_process
GO:0006897	endocytosis	27	3306	271	51854	0.00816697	0.00522621	1.56269	BnaA03G0505800ZS;BnaC01G0445900ZS;BnaA06G0098800ZS;BnaA06G0254800ZS;BnaC03G0087600ZS;BnaA01G0282000ZS;BnaA05G0414600ZS;BnaC02G0086200ZS;BnaC07G0484100ZS;BnaC03G0024200ZS;BnaA06G0352000ZS;BnaA09G0121300ZS;BnaC07G0187200ZS;BnaA01G0358700ZS;BnaC05G0387400ZS;BnaA02G0316300ZS;BnaC09G0254600ZS;BnaA05G0354700ZS;BnaA01G0292400ZS;BnaA09G0573200ZS;BnaA09G0134800ZS;BnaA04G0045400ZS;BnaC09G0212700ZS;BnaA02G0…	0.0147847	0.262985	biological_process
GO:0042254	ribosome biogenesis	19	3306	174	51854	0.00574713	0.00335558	1.71271	BnaC06G0453800ZS;BnaA08G0035700ZS;BnaC05G0395400ZS;BnaA09G0121800ZS;BnaA05G0359600ZS;BnaC08G0054700ZS;BnaA08G0232200ZS;BnaA05G0139800ZS;BnaC08G0013300ZS;BnaC09G0600200ZS;BnaA09G0042800ZS;BnaC05G0068100ZS;BnaA03G0150600ZS;BnaA02G0189500ZS;BnaA02G0049000ZS;BnaA09G0718900ZS;BnaA03G0546300ZS;BnaC03G0340200ZS;BnaA06G0343100ZS	0.0155987	0.270035	biological_process
GO:0006625	protein targeting to peroxisome	5	3306	24	51854	0.0015124	0.000462838	3.26767	BnaA06G0281200ZS;BnaA03G0117300ZS;BnaC09G0073000ZS;BnaA09G0710500ZS;BnaC03G0655300ZS	0.0161064	0.270035	biological_process
GO:0019674	NAD metabolic process	4	3306	16	51854	0.00120992	0.000308559	3.9212	BnaC02G0312900ZS;BnaA06G0153700ZS;BnaA02G0232300ZS;BnaC02G0018300ZS	0.0161603	0.270035	biological_process
GO:0098789	pre-mRNA cleavage required for polyadenylation	4	3306	16	51854	0.00120992	0.000308559	3.9212	BnaA07G0262400ZS;BnaC02G0002300ZS;BnaA07G0253700ZS;BnaC01G0338600ZS	0.0161603	0.270035	biological_process
GO:0031123	RNA 3'-end processing	4	3306	16	51854	0.00120992	0.000308559	3.9212	BnaA08G0260200ZS;BnaC09G0437200ZS;BnaA07G0253700ZS;BnaA07G0262400ZS	0.0161603	0.270035	biological_process
GO:0000454	snoRNA guided rRNA pseudouridine synthesis	3	3306	9	51854	0.000907441	0.000173564	5.22827	BnaA02G0073100ZS;BnaA10G0055100ZS;BnaC01G0509000ZS	0.0162559	0.270035	biological_process
GO:0034214	protein hexamerization	3	3306	9	51854	0.000907441	0.000173564	5.22827	BnaA06G0164100ZS;BnaC01G0281500ZS;BnaC03G0722900ZS	0.0162559	0.270035	biological_process
GO:0006747	FAD biosynthetic process	3	3306	9	51854	0.000907441	0.000173564	5.22827	BnaA03G0032400ZS;BnaC02G0010300ZS;BnaA03G0010300ZS	0.0162559	0.270035	biological_process
GO:0018105	peptidyl-serine phosphorylation	27	3306	274	51854	0.00816697	0.00528407	1.54558	BnaA03G0505800ZS;BnaC01G0445900ZS;BnaC08G0037300ZS;BnaA09G0111400ZS;BnaC03G0087600ZS;BnaA05G0414600ZS;BnaC02G0086200ZS;BnaA02G0389100ZS;BnaC07G0484100ZS;BnaA09G0483500ZS;BnaA02G0258800ZS;BnaA09G0121300ZS;BnaC09G0597900ZS;BnaA10G0280000ZS;BnaA01G0358700ZS;BnaA01G0132700ZS;BnaA01G0292400ZS;BnaC03G0021300ZS;BnaA10G0282700ZS;BnaA09G0573200ZS;BnaA05G0447900ZS;BnaA01G0048000ZS;BnaC05G0404800ZS;BnaA02G0…	0.0168429	0.277494	biological_process
GO:0009247	glycolipid biosynthetic process	5	3306	25	51854	0.0015124	0.000482123	3.13696	BnaC03G0006100ZS;BnaA03G0004000ZS;BnaA01G0048400ZS;BnaA03G0535000ZS;BnaC01G0070600ZS	0.0191004	0.311813	biological_process
GO:0031929	TOR signaling	6	3306	34	51854	0.00181488	0.000655687	2.76791	BnaC05G0508200ZS;BnaC08G0145000ZS;BnaC01G0044600ZS;BnaC09G0350600ZS;BnaA06G0258400ZS;BnaC05G0561800ZS	0.0192362	0.311813	biological_process
GO:0009097	isoleucine biosynthetic process	9	3306	64	51854	0.00272232	0.00123423	2.20568	BnaC01G0284600ZS;BnaC09G0307000ZS;BnaA02G0063700ZS;BnaA01G0381900ZS;BnaA06G0156700ZS;BnaC04G0514000ZS;BnaA06G0098000ZS;BnaA01G0314400ZS;BnaC03G0179700ZS	0.0197756	0.317905	biological_process
GO:0120010	intermembrane phospholipid transfer	4	3306	17	51854	0.00120992	0.000327844	3.69054	BnaC07G0532800ZS;BnaA06G0258300ZS;BnaA09G0463600ZS;BnaC07G0183800ZS	0.0200866	0.317905	biological_process
GO:0030865	cortical cytoskeleton organization	4	3306	17	51854	0.00120992	0.000327844	3.69054	BnaC02G0088700ZS;BnaC03G0089800ZS;BnaC08G0350300ZS;BnaA02G0075200ZS	0.0200866	0.317905	biological_process
GO:0016485	protein processing	7	3306	44	51854	0.00211736	0.000848536	2.49531	BnaC06G0221800ZS;BnaA03G0151500ZS;BnaA05G0050800ZS;BnaC02G0257500ZS;BnaC03G0263600ZS;BnaA07G0210400ZS;BnaA04G0019200ZS	0.0204023	0.32038	biological_process
GO:0006353	DNA-templated transcription, termination	9	3306	65	51854	0.00272232	0.00125352	2.17174	BnaC08G0449600ZS;BnaA04G0004600ZS;BnaC05G0170300ZS;BnaA10G0104900ZS;BnaC03G0784600ZS;BnaC07G0281500ZS;BnaC09G0135000ZS;BnaC01G0256700ZS;BnaC01G0127300ZS	0.0216961	0.324458	biological_process
GO:0007050	cell cycle arrest	6	3306	35	51854	0.00181488	0.000674972	2.68883	BnaA09G0586600ZS;BnaC04G0308200ZS;BnaA06G0361300ZS;BnaC06G0011100ZS;BnaA04G0210600ZS;BnaA09G0050400ZS	0.0219983	0.324458	biological_process
GO:0010922	positive regulation of phosphatase activity	3	3306	10	51854	0.000907441	0.000192849	4.70544	BnaC02G0108400ZS;BnaC09G0471000ZS;BnaC09G0470900ZS	0.0221359	0.324458	biological_process
GO:0042326	negative regulation of phosphorylation	3	3306	10	51854	0.000907441	0.000192849	4.70544	BnaC02G0108400ZS;BnaC09G0471000ZS;BnaC09G0470900ZS	0.0221359	0.324458	biological_process
GO:0045721	negative regulation of gluconeogenesis	3	3306	10	51854	0.000907441	0.000192849	4.70544	BnaA04G0044000ZS;BnaC08G0351100ZS;BnaA04G0242200ZS	0.0221359	0.324458	biological_process
GO:0060261	positive regulation of transcription initiation from RNA polymerase II promoter	3	3306	10	51854	0.000907441	0.000192849	4.70544	BnaA10G0250400ZS;BnaA03G0256500ZS;BnaA02G0031000ZS	0.0221359	0.324458	biological_process
GO:0030174	regulation of DNA-dependent DNA replication initiation	3	3306	10	51854	0.000907441	0.000192849	4.70544	BnaC01G0331400ZS;BnaC01G0156100ZS;BnaC02G0314000ZS	0.0221359	0.324458	biological_process
GO:0033566	gamma-tubulin complex localization	3	3306	10	51854	0.000907441	0.000192849	4.70544	BnaA07G0341200ZS;BnaA07G0254000ZS;BnaC06G0282000ZS	0.0221359	0.324458	biological_process
GO:0031167	rRNA methylation	10	3306	76	51854	0.0030248	0.00146565	2.06379	BnaC01G0192100ZS;BnaA04G0291900ZS;BnaC04G0610200ZS;BnaC07G0466900ZS;BnaA05G0005100ZS;BnaA09G0718500ZS;BnaC04G0006000ZS;BnaA03G0488400ZS;BnaA05G0017200ZS;BnaA03G0227700ZS	0.0222569	0.324458	biological_process
GO:0000082	G1/S transition of mitotic cell cycle	5	3306	26	51854	0.0015124	0.000501408	3.01631	BnaA09G0586600ZS;BnaC01G0459900ZS;BnaC09G0610700ZS;BnaC03G0014300ZS;BnaA10G0291300ZS	0.0224377	0.324458	biological_process
GO:0051568	histone H3-K4 methylation	5	3306	26	51854	0.0015124	0.000501408	3.01631	BnaC06G0056600ZS;BnaA08G0157800ZS;BnaC01G0445600ZS;BnaA09G0471900ZS;BnaA01G0358400ZS	0.0224377	0.324458	biological_process
GO:0015780	nucleotide-sugar transmembrane transport	7	3306	45	51854	0.00211736	0.000867821	2.43986	BnaA10G0237300ZS;BnaC03G0018000ZS;BnaA03G0043500ZS;BnaC06G0103600ZS;BnaC09G0544800ZS;BnaC03G0300000ZS;BnaA02G0324900ZS	0.0228707	0.328358	biological_process
GO:0045787	positive regulation of cell cycle	17	3306	158	51854	0.00514217	0.00304702	1.68761	BnaA07G0280900ZS;BnaC04G0438500ZS;BnaA09G0471100ZS;BnaC09G0308100ZS;BnaC05G0175500ZS;BnaC02G0438200ZS;BnaA02G0165100ZS;BnaA07G0291700ZS;BnaC04G0212800ZS;BnaC08G0444000ZS;BnaA03G0107700ZS;BnaA10G0242400ZS;BnaC06G0457700ZS;BnaC02G0341900ZS;BnaA07G0282600ZS;BnaA10G0138200ZS;BnaC09G0016500ZS	0.0242177	0.342684	biological_process
GO:0000209	protein polyubiquitination	17	3306	158	51854	0.00514217	0.00304702	1.68761	BnaA09G0618800ZS;BnaA01G0104800ZS;BnaC02G0437500ZS;BnaA09G0015600ZS;BnaC01G0043700ZS;BnaA06G0118400ZS;BnaC05G0197300ZS;BnaC08G0474200ZS;BnaC09G0509700ZS;BnaA09G0633700ZS;BnaA10G0041200ZS;BnaC02G0200200ZS;BnaA06G0093900ZS;BnaC06G0368300ZS;BnaA02G0058900ZS;BnaA02G0156600ZS;BnaC08G0353200ZS	0.0242177	0.342684	biological_process
GO:0009653	anatomical structure morphogenesis	4	3306	18	51854	0.00120992	0.000347128	3.48551	BnaA07G0213500ZS;BnaC04G0272800ZS;BnaA07G0237400ZS;BnaC08G0399500ZS	0.0245505	0.342684	biological_process
GO:0032456	endocytic recycling	4	3306	18	51854	0.00120992	0.000347128	3.48551	BnaA06G0283200ZS;BnaA05G0354700ZS;BnaC06G0380000ZS;BnaC05G0387400ZS	0.0245505	0.342684	biological_process
GO:0006284	base-excision repair	8	3306	56	51854	0.00241984	0.00107996	2.24069	BnaA06G0343900ZS;BnaC01G0047000ZS;BnaC06G0121500ZS;BnaC04G0388400ZS;BnaA05G0166800ZS;BnaC03G0177400ZS;BnaC04G0582200ZS;BnaC01G0029900ZS	0.02494	0.343352	biological_process
GO:0070647	protein modification by small protein conjugation or removal	8	3306	56	51854	0.00241984	0.00107996	2.24069	BnaC08G0467900ZS;BnaC03G0668800ZS;BnaA06G0184900ZS;BnaA01G0282000ZS;BnaA08G0153800ZS;BnaA09G0385200ZS;BnaC01G0172800ZS;BnaC03G0606300ZS	0.02494	0.343352	biological_process
GO:0007032	endosome organization	5	3306	27	51854	0.0015124	0.000520693	2.9046	BnaC05G0060900ZS;BnaA05G0183200ZS;BnaA06G0049000ZS;BnaC06G0125400ZS;BnaC04G0205800ZS	0.0261305	0.354881	biological_process
GO:0033523	histone H2B ubiquitination	5	3306	27	51854	0.0015124	0.000520693	2.9046	BnaC04G0055200ZS;BnaC02G0437500ZS;BnaA09G0633700ZS;BnaC05G0197300ZS;BnaA06G0093900ZS	0.0261305	0.354881	biological_process
GO:0016554	cytidine to uridine editing	9	3306	68	51854	0.00272232	0.00131137	2.07593	BnaA02G0210600ZS;BnaC01G0435100ZS;BnaC04G0112500ZS;BnaA02G0101800ZS;BnaA06G0073900ZS;BnaA03G0455700ZS;BnaC05G0091500ZS;BnaA07G0344400ZS;BnaC01G0489800ZS	0.0282548	0.373882	biological_process
GO:0019430	removal of superoxide radicals	6	3306	37	51854	0.00181488	0.000713542	2.54348	BnaA03G0549600ZS;BnaC04G0027600ZS;BnaC09G0114200ZS;BnaC01G0261300ZS;BnaA09G0129500ZS;BnaA06G0053200ZS	0.0282962	0.373882	biological_process
GO:0030433	ubiquitin-dependent ERAD pathway	20	3306	198	51854	0.00604961	0.00381841	1.58432	BnaA06G0277500ZS;BnaC04G0179400ZS;BnaC09G0497700ZS;BnaC03G0554100ZS;BnaA02G0154800ZS;BnaA02G0058900ZS;BnaA03G0144600ZS;BnaA02G0313500ZS;BnaC02G0384100ZS;BnaC08G0474200ZS;BnaC05G0561100ZS;BnaA09G0239200ZS;BnaA03G0537800ZS;BnaA09G0618800ZS;BnaA01G0343700ZS;BnaC03G0013900ZS;BnaA06G0118400ZS;BnaC04G0497300ZS;BnaC09G0509700ZS;BnaA06G0260600ZS	0.0284511	0.373882	biological_process
GO:0006413	translational initiation	15	3306	137	51854	0.00453721	0.00264203	1.71732	BnaC02G0508500ZS;BnaA03G0395200ZS;BnaC04G0067700ZS;BnaC06G0051300ZS;BnaA06G0326000ZS;BnaC02G0184700ZS;BnaC07G0070400ZS;BnaA03G0252600ZS;BnaA05G0061500ZS;BnaA06G0171400ZS;BnaC03G0710500ZS;BnaC08G0430600ZS;BnaC07G0355700ZS;BnaA06G0436400ZS;BnaC08G0371800ZS	0.028641	0.373882	biological_process
GO:0031507	heterochromatin assembly	3	3306	11	51854	0.000907441	0.000212134	4.27768	BnaA03G0107700ZS;BnaA07G0282600ZS;BnaA10G0138200ZS	0.0290177	0.373882	biological_process
GO:1990456	mitochondrion-endoplasmic reticulum membrane tethering	3	3306	11	51854	0.000907441	0.000212134	4.27768	BnaA05G0480400ZS;BnaA03G0296600ZS;BnaC09G0540700ZS	0.0290177	0.373882	biological_process
GO:0006428	isoleucyl-tRNA aminoacylation	3	3306	11	51854	0.000907441	0.000212134	4.27768	BnaA04G0128500ZS;BnaC06G0065300ZS;BnaA03G0465600ZS	0.0290177	0.373882	biological_process
GO:0006501	C-terminal protein lipidation	3	3306	11	51854	0.000907441	0.000212134	4.27768	BnaA02G0295800ZS;BnaC02G0079300ZS;BnaC09G0491900ZS	0.0290177	0.373882	biological_process
GO:0006388	tRNA splicing, via endonucleolytic cleavage and ligation	4	3306	19	51854	0.00120992	0.000366413	3.30207	BnaA05G0051100ZS;BnaC04G0057600ZS;BnaC05G0058100ZS;BnaC08G0533500ZS	0.029566	0.376124	biological_process
GO:0006555	methionine metabolic process	4	3306	19	51854	0.00120992	0.000366413	3.30207	BnaC06G0457800ZS;BnaA03G0427000ZS;BnaC02G0327600ZS;BnaA09G0191600ZS	0.029566	0.376124	biological_process
GO:0010027	thylakoid membrane organization	14	3306	126	51854	0.00423472	0.0024299	1.74276	BnaA04G0186200ZS;BnaA01G0061500ZS;BnaA06G0176000ZS;BnaC03G0717900ZS;BnaA06G0327900ZS;BnaC04G0488000ZS;BnaA03G0320200ZS;BnaC01G0070600ZS;BnaC08G0456800ZS;BnaA04G0250200ZS;BnaA08G0067700ZS;BnaA09G0571800ZS;BnaC05G0049500ZS;BnaA05G0007900ZS	0.0302002	0.381776	biological_process
GO:0055088	lipid homeostasis	7	3306	48	51854	0.00211736	0.000925676	2.28737	BnaC09G0086600ZS;BnaA01G0137800ZS;BnaC07G0512700ZS;BnaC08G0371700ZS;BnaC06G0204800ZS;BnaC01G0233300ZS;BnaA09G0527700ZS	0.0314912	0.395149	biological_process
GO:0006312	mitotic recombination	6	3306	38	51854	0.00181488	0.000732827	2.47655	BnaC03G0297100ZS;BnaA02G0154900ZS;BnaC04G0308200ZS;BnaA10G0171000ZS;BnaC06G0011100ZS;BnaC03G0165100ZS	0.0318479	0.395149	biological_process
GO:0006301	postreplication repair	6	3306	38	51854	0.00181488	0.000732827	2.47655	BnaC08G0275400ZS;BnaC04G0308200ZS;BnaC05G0140700ZS;BnaA02G0189600ZS;BnaC06G0011100ZS;BnaC06G0254000ZS	0.0318479	0.395149	biological_process
GO:0031122	cytoplasmic microtubule organization	7	3306	49	51854	0.00211736	0.000944961	2.24069	BnaA09G0498900ZS;BnaA04G0215200ZS;BnaC08G0405800ZS;BnaC05G0016700ZS;BnaC02G0327700ZS;BnaA05G0053300ZS;BnaC02G0342500ZS	0.0347894	0.403015	biological_process
GO:0051415	microtubule nucleation by interphase microtubule organizing center	4	3306	20	51854	0.00120992	0.000385698	3.13696	BnaA09G0498900ZS;BnaA07G0341200ZS;BnaA07G0254000ZS;BnaC06G0282000ZS	0.0351425	0.403015	biological_process
GO:0051788	response to misfolded protein	4	3306	20	51854	0.00120992	0.000385698	3.13696	BnaC07G0181000ZS;BnaC09G0153900ZS;BnaA01G0080800ZS;BnaA09G0140400ZS	0.0351425	0.403015	biological_process
GO:0009150	purine ribonucleotide metabolic process	4	3306	20	51854	0.00120992	0.000385698	3.13696	BnaC08G0363600ZS;BnaA09G0520600ZS;BnaC07G0125800ZS;BnaA09G0049600ZS	0.0351425	0.403015	biological_process
GO:0006123	mitochondrial electron transport, cytochrome c to oxygen	4	3306	20	51854	0.00120992	0.000385698	3.13696	BnaC01G0014100ZS;BnaC05G0445000ZS;BnaA01G0011900ZS;BnaC02G0328600ZS	0.0351425	0.403015	biological_process
GO:0007219	Notch signaling pathway	4	3306	20	51854	0.00120992	0.000385698	3.13696	BnaA03G0151500ZS;BnaC03G0813800ZS;BnaA03G0035700ZS;BnaC03G0042400ZS	0.0351425	0.403015	biological_process
GO:0006325	chromatin organization	30	3306	332	51854	0.00907441	0.00640259	1.4173	BnaA03G0465000ZS;BnaA01G0145200ZS;BnaA05G0435600ZS;BnaC09G0520200ZS;BnaA07G0282600ZS;BnaC08G0074200ZS;BnaA01G0347400ZS;BnaC04G0213000ZS;BnaA05G0098100ZS;BnaC09G0488300ZS;BnaC01G0122300ZS;BnaC09G0541900ZS;BnaA09G0221800ZS;BnaC03G0728700ZS;BnaA10G0030900ZS;BnaC03G0746500ZS;BnaA06G0402700ZS;BnaA01G0162200ZS;BnaA10G0289400ZS;BnaC03G0793100ZS;BnaA07G0213500ZS;BnaC09G0302100ZS;BnaC08G0170500ZS;BnaA08G0…	0.0351538	0.403015	biological_process
GO:0001708	cell fate specification	6	3306	39	51854	0.00181488	0.000752112	2.41305	BnaC01G0459900ZS;BnaA05G0005100ZS;BnaC04G0006000ZS;BnaC05G0119300ZS;BnaC06G0296600ZS;BnaA03G0227700ZS	0.0356772	0.403015	biological_process
GO:0042245	RNA repair	2	3306	5	51854	0.000604961	9.64246e-05	6.27393	BnaC05G0058100ZS;BnaC08G0533500ZS	0.0357012	0.403015	biological_process
GO:0018364	peptidyl-glutamine methylation	2	3306	5	51854	0.000604961	9.64246e-05	6.27393	BnaA07G0124100ZS;BnaA09G0462900ZS	0.0357012	0.403015	biological_process
GO:0071902	positive regulation of protein serine/threonine kinase activity	2	3306	5	51854	0.000604961	9.64246e-05	6.27393	BnaC05G0561800ZS;BnaC05G0508200ZS	0.0357012	0.403015	biological_process
GO:0060237	regulation of fungal-type cell wall organization	2	3306	5	51854	0.000604961	9.64246e-05	6.27393	BnaC01G0055000ZS;BnaA01G0048000ZS	0.0357012	0.403015	biological_process
GO:0006311	meiotic gene conversion	2	3306	5	51854	0.000604961	9.64246e-05	6.27393	BnaC06G0011100ZS;BnaC04G0308200ZS	0.0357012	0.403015	biological_process
GO:0046951	ketone body biosynthetic process	2	3306	5	51854	0.000604961	9.64246e-05	6.27393	BnaC04G0210500ZS;BnaA07G0152300ZS	0.0357012	0.403015	biological_process
GO:0051083	'de novo' cotranslational protein folding	3	3306	12	51854	0.000907441	0.000231419	3.9212	BnaC03G0027100ZS;BnaC03G0027000ZS;BnaA03G0022400ZS	0.036893	0.403015	biological_process
GO:0043609	regulation of carbon utilization	3	3306	12	51854	0.000907441	0.000231419	3.9212	BnaC01G0467900ZS;BnaC05G0050900ZS;BnaC05G0489800ZS	0.036893	0.403015	biological_process
GO:0045732	positive regulation of protein catabolic process	3	3306	12	51854	0.000907441	0.000231419	3.9212	BnaA10G0242300ZS;BnaA05G0325700ZS;BnaA03G0040300ZS	0.036893	0.403015	biological_process
GO:0006741	NADP biosynthetic process	3	3306	12	51854	0.000907441	0.000231419	3.9212	BnaC02G0312900ZS;BnaA06G0153700ZS;BnaA02G0232300ZS	0.036893	0.403015	biological_process
GO:0034470	ncRNA processing	3	3306	12	51854	0.000907441	0.000231419	3.9212	BnaC01G0066600ZS;BnaC01G0059900ZS;BnaA01G0288000ZS	0.036893	0.403015	biological_process
GO:0045038	protein import into chloroplast thylakoid membrane	3	3306	12	51854	0.000907441	0.000231419	3.9212	BnaA04G0186200ZS;BnaC04G0488000ZS;BnaC08G0456800ZS	0.036893	0.403015	biological_process
GO:0051570	regulation of histone H3-K9 methylation	3	3306	12	51854	0.000907441	0.000231419	3.9212	BnaA02G0089600ZS;BnaC09G0541900ZS;BnaC08G0074200ZS	0.036893	0.403015	biological_process
GO:0046166	glyceraldehyde-3-phosphate biosynthetic process	3	3306	12	51854	0.000907441	0.000231419	3.9212	BnaA04G0041400ZS;BnaC08G0455100ZS;BnaC08G0353800ZS	0.036893	0.403015	biological_process
GO:0006904	vesicle docking involved in exocytosis	8	3306	61	51854	0.00241984	0.00117638	2.05702	BnaA09G0647800ZS;BnaA06G0313900ZS;BnaC06G0260400ZS;BnaA06G0183400ZS;BnaC06G0125400ZS;BnaC03G0607700ZS;BnaA06G0257600ZS;BnaC03G0014800ZS	0.0391947	0.423917	biological_process
GO:0030187	melatonin biosynthetic process	5	3306	30	51854	0.0015124	0.000578547	2.61414	BnaC03G0147500ZS;BnaC07G0478100ZS;BnaC03G0627900ZS;BnaA05G0328300ZS;BnaA08G0229100ZS	0.0394391	0.423917	biological_process
GO:0000466	maturation of 5.8S rRNA from tricistronic rRNA transcript (SSU-rRNA, 5.8S rRNA, LSU-rRNA)	5	3306	30	51854	0.0015124	0.000578547	2.61414	BnaA03G0218800ZS;BnaC02G0069400ZS;BnaC07G0466900ZS;BnaA03G0488400ZS;BnaC03G0073200ZS	0.0394391	0.423917	biological_process
GO:0006913	nucleocytoplasmic transport	6	3306	40	51854	0.00181488	0.000771397	2.35272	BnaA10G0112800ZS;BnaC04G0589900ZS;BnaA07G0097000ZS;BnaA10G0181400ZS;BnaA08G0221300ZS;BnaC08G0367200ZS	0.03979	0.425415	biological_process
GO:0045324	late endosome to vacuole transport	12	3306	107	51854	0.00362976	0.00206349	1.75904	BnaA07G0217400ZS;BnaA03G0097100ZS;BnaC01G0267500ZS;BnaA07G0257300ZS;BnaA07G0161500ZS;BnaA05G0362000ZS;BnaC06G0231900ZS;BnaA07G0028800ZS;BnaA01G0282000ZS;BnaC09G0020600ZS;BnaA10G0160900ZS;BnaC03G0032400ZS	0.0400561	0.425994	biological_process
GO:0071486	cellular response to high light intensity	4	3306	21	51854	0.00120992	0.000404983	2.98758	BnaA01G0084300ZS;BnaC01G0045800ZS;BnaA03G0373800ZS;BnaC03G0457600ZS	0.0412851	0.427748	biological_process
GO:0010387	COP9 signalosome assembly	4	3306	21	51854	0.00120992	0.000404983	2.98758	BnaA07G0126000ZS;BnaA09G0698100ZS;BnaA08G0082400ZS;BnaC07G0185100ZS	0.0412851	0.427748	biological_process
GO:0006739	NADP metabolic process	4	3306	21	51854	0.00120992	0.000404983	2.98758	BnaA06G0198400ZS;BnaC03G0094900ZS;BnaA06G0198500ZS;BnaA02G0077600ZS	0.0412851	0.427748	biological_process
GO:0060548	negative regulation of cell death	4	3306	21	51854	0.00120992	0.000404983	2.98758	BnaC02G0528200ZS;BnaC03G0033400ZS;BnaA04G0000900ZS;BnaA03G0027200ZS	0.0412851	0.427748	biological_process
GO:0071108	protein K48-linked deubiquitination	4	3306	21	51854	0.00120992	0.000404983	2.98758	BnaA06G0038400ZS;BnaA10G0030100ZS;BnaC01G0159900ZS;BnaA01G0190800ZS	0.0412851	0.427748	biological_process
GO:0006896	Golgi to vacuole transport	11	3306	96	51854	0.00332728	0.00185135	1.79722	BnaA04G0107900ZS;BnaA04G0224200ZS;BnaA09G0105000ZS;BnaC06G0380000ZS;BnaA05G0183200ZS;BnaA03G0393400ZS;BnaC05G0428400ZS;BnaA07G0028800ZS;BnaA07G0109500ZS;BnaC04G0537100ZS;BnaA05G0384000ZS	0.04204	0.428454	biological_process
GO:0070534	protein K63-linked ubiquitination	6	3306	41	51854	0.00181488	0.000790682	2.29534	BnaC08G0275400ZS;BnaC04G0136100ZS;BnaC05G0028100ZS;BnaC05G0140700ZS;BnaA02G0189600ZS;BnaC06G0254000ZS	0.044191	0.428454	biological_process
GO:0016192	vesicle-mediated transport	37	3306	434	51854	0.0111918	0.00836965	1.33718	BnaC08G0480300ZS;BnaA07G0354900ZS;BnaC03G0005200ZS;BnaA03G0044300ZS;BnaC07G0094900ZS;BnaA10G0137300ZS;BnaC02G0022400ZS;BnaA01G0141500ZS;BnaA01G0029900ZS;BnaA04G0129500ZS;BnaC08G0216800ZS;BnaC03G0032400ZS;BnaC01G0070800ZS;BnaC08G0354200ZS;BnaC08G0381700ZS;BnaC04G0205800ZS;BnaC01G0256500ZS;BnaA06G0027400ZS;BnaC01G0505000ZS;BnaA03G0003100ZS;BnaA01G0070800ZS;BnaC06G0330500ZS;BnaA06G0069500ZS;BnaA07G0…	0.0452105	0.428454	biological_process
GO:0080182	histone H3-K4 trimethylation	3	3306	13	51854	0.000907441	0.000250704	3.61957	BnaA02G0054000ZS;BnaC02G0556400ZS;BnaC06G0056600ZS	0.0457411	0.428454	biological_process
GO:0071459	protein localization to chromosome, centromeric region	3	3306	13	51854	0.000907441	0.000250704	3.61957	BnaA08G0266500ZS;BnaA02G0227200ZS;BnaC06G0453500ZS	0.0457411	0.428454	biological_process
GO:1905412	negative regulation of mitotic cohesin loading	3	3306	13	51854	0.000907441	0.000250704	3.61957	BnaA08G0266500ZS;BnaA02G0227200ZS;BnaC06G0453500ZS	0.0457411	0.428454	biological_process
GO:1902682	protein localization to nuclear pericentric heterochromatin	3	3306	13	51854	0.000907441	0.000250704	3.61957	BnaA08G0266500ZS;BnaA02G0227200ZS;BnaC06G0453500ZS	0.0457411	0.428454	biological_process
GO:0071168	protein localization to chromatin	3	3306	13	51854	0.000907441	0.000250704	3.61957	BnaA08G0266500ZS;BnaA02G0227200ZS;BnaC06G0453500ZS	0.0457411	0.428454	biological_process
GO:1905411	positive regulation of mitotic cohesin unloading	3	3306	13	51854	0.000907441	0.000250704	3.61957	BnaA08G0266500ZS;BnaA02G0227200ZS;BnaC06G0453500ZS	0.0457411	0.428454	biological_process
GO:0051456	attachment of spindle microtubules to kinetochore involved in meiotic sister chromatid segregation	3	3306	13	51854	0.000907441	0.000250704	3.61957	BnaA08G0266500ZS;BnaA02G0227200ZS;BnaC06G0453500ZS	0.0457411	0.428454	biological_process
GO:0015908	fatty acid transport	3	3306	13	51854	0.000907441	0.000250704	3.61957	BnaC06G0204800ZS;BnaA09G0527700ZS;BnaC08G0371700ZS	0.0457411	0.428454	biological_process
GO:0055078	sodium ion homeostasis	3	3306	13	51854	0.000907441	0.000250704	3.61957	BnaC05G0060900ZS;BnaA06G0049000ZS;BnaC04G0205800ZS	0.0457411	0.428454	biological_process
GO:0009090	homoserine biosynthetic process	3	3306	13	51854	0.000907441	0.000250704	3.61957	BnaA10G0169700ZS;BnaA06G0098000ZS;BnaA01G0105600ZS	0.0457411	0.428454	biological_process
GO:0006267	pre-replicative complex assembly involved in nuclear cell cycle DNA replication	3	3306	13	51854	0.000907441	0.000250704	3.61957	BnaC01G0331400ZS;BnaC01G0156100ZS;BnaC02G0314000ZS	0.0457411	0.428454	biological_process
GO:2000653	regulation of genetic imprinting	3	3306	13	51854	0.000907441	0.000250704	3.61957	BnaC01G0459900ZS;BnaA03G0107700ZS;BnaA10G0138200ZS	0.0457411	0.428454	biological_process
GO:0071492	cellular response to UV-A	3	3306	13	51854	0.000907441	0.000250704	3.61957	BnaC01G0045800ZS;BnaA03G0373800ZS;BnaC03G0457600ZS	0.0457411	0.428454	biological_process
GO:0006433	prolyl-tRNA aminoacylation	3	3306	13	51854	0.000907441	0.000250704	3.61957	BnaA09G0562500ZS;BnaC06G0234400ZS;BnaC09G0345100ZS	0.0457411	0.428454	biological_process
GO:1901000	regulation of response to salt stress	7	3306	52	51854	0.00211736	0.00100282	2.11142	BnaC01G0451400ZS;BnaA06G0415100ZS;BnaA01G0361300ZS;BnaC04G0405400ZS;BnaA10G0083800ZS;BnaA04G0118400ZS;BnaA08G0103700ZS	0.0460259	0.428454	biological_process
GO:0032527	protein exit from endoplasmic reticulum	4	3306	22	51854	0.00120992	0.000424268	2.85178	BnaC02G0473600ZS;BnaC02G0473800ZS;BnaA03G0159300ZS;BnaA05G0156700ZS	0.047995	0.428454	biological_process
GO:2000069	regulation of post-embryonic root development	4	3306	22	51854	0.00120992	0.000424268	2.85178	BnaA09G0536700ZS;BnaC03G0015900ZS;BnaC03G0194700ZS;BnaC04G0537900ZS	0.047995	0.428454	biological_process
GO:0046513	ceramide biosynthetic process	4	3306	22	51854	0.00120992	0.000424268	2.85178	BnaA02G0331000ZS;BnaA02G0074500ZS;BnaC02G0446200ZS;BnaC01G0511900ZS	0.047995	0.428454	biological_process
GO:2000035	regulation of stem cell division	4	3306	22	51854	0.00120992	0.000424268	2.85178	BnaA09G0536700ZS;BnaC03G0015900ZS;BnaC03G0194700ZS;BnaC04G0537900ZS	0.047995	0.428454	biological_process
GO:0017183	peptidyl-diphthamide biosynthetic process from peptidyl-histidine	4	3306	22	51854	0.00120992	0.000424268	2.85178	BnaA06G0273400ZS;BnaA03G0294300ZS;BnaA07G0039100ZS;BnaA06G0283200ZS	0.047995	0.428454	biological_process
GO:0046777	protein autophosphorylation	34	3306	396	51854	0.0102843	0.00763683	1.34668	BnaA03G0505800ZS;BnaA06G0412000ZS;BnaA09G0111400ZS;BnaA07G0179700ZS;BnaC07G0484100ZS;BnaA09G0483500ZS;BnaC08G0385200ZS;BnaC04G0352700ZS;BnaC09G0597900ZS;BnaA10G0280000ZS;BnaA01G0132700ZS;BnaC08G0319500ZS;BnaC08G0494800ZS;BnaA01G0395200ZS;BnaC08G0519400ZS;BnaC05G0082300ZS;BnaA02G0338400ZS;BnaA04G0200900ZS;BnaC03G0021300ZS;BnaA07G0255500ZS;BnaC03G0194700ZS;BnaA10G0282700ZS;BnaA04G0243000ZS;BnaA05G0…	0.0488349	0.428454	biological_process
GO:0016310	phosphorylation	6	3306	42	51854	0.00181488	0.000809966	2.24069	BnaA09G0105100ZS;BnaC04G0352700ZS;BnaA04G0226100ZS;BnaA07G0388700ZS;BnaC04G0540100ZS;BnaC02G0362200ZS	0.0488839	0.428454	biological_process
GO:0009099	valine biosynthetic process	6	3306	42	51854	0.00181488	0.000809966	2.24069	BnaC01G0284600ZS;BnaC09G0307000ZS;BnaA02G0063700ZS;BnaA06G0156700ZS;BnaC04G0514000ZS;BnaC03G0179700ZS	0.0488839	0.428454	biological_process
GO:0045116	protein neddylation	6	3306	42	51854	0.00181488	0.000809966	2.24069	BnaA08G0311600ZS;BnaC09G0447100ZS;BnaC09G0472000ZS;BnaA05G0116900ZS;BnaC08G0172400ZS;BnaA09G0624700ZS	0.0488839	0.428454	biological_process
GO:0030150	protein import into mitochondrial matrix	10	3306	87	51854	0.0030248	0.00167779	1.80285	BnaC01G0391300ZS;BnaC09G0156700ZS;BnaA02G0071400ZS;BnaA09G0001700ZS;BnaA03G0361000ZS;BnaC06G0191400ZS;BnaC07G0007600ZS;BnaC03G0052400ZS;BnaA08G0002100ZS;BnaA09G0540500ZS	0.0500843	0.428454	biological_process
GO:0048280	vesicle fusion with Golgi apparatus	7	3306	53	51854	0.00211736	0.0010221	2.07158	BnaA04G0107900ZS;BnaC02G0473800ZS;BnaA09G0651100ZS;BnaC05G0428400ZS;BnaA07G0109500ZS;BnaA05G0384000ZS;BnaC02G0473600ZS	0.0502313	0.428454	biological_process
GO:0043462	regulation of ATPase activity	2	3306	6	51854	0.000604961	0.000115709	5.22827	BnaC02G0108200ZS;BnaC09G0451400ZS	0.051315	0.428454	biological_process
GO:0070601	centromeric sister chromatid cohesion	2	3306	6	51854	0.000604961	0.000115709	5.22827	BnaA02G0063500ZS;BnaA10G0202200ZS	0.051315	0.428454	biological_process
GO:0001881	receptor recycling	2	3306	6	51854	0.000604961	0.000115709	5.22827	BnaC03G0622400ZS;BnaA06G0261300ZS	0.051315	0.428454	biological_process
GO:1901990	regulation of mitotic cell cycle phase transition	2	3306	6	51854	0.000604961	0.000115709	5.22827	BnaA04G0125400ZS;BnaC04G0413300ZS	0.051315	0.428454	biological_process
GO:0010525	regulation of transposition, RNA-mediated	2	3306	6	51854	0.000604961	0.000115709	5.22827	BnaA04G0125400ZS;BnaC04G0413300ZS	0.051315	0.428454	biological_process
GO:2000009	negative regulation of protein localization to cell surface	2	3306	6	51854	0.000604961	0.000115709	5.22827	BnaA05G0433100ZS;BnaA09G0391500ZS	0.051315	0.428454	biological_process
GO:0034286	response to maltose	2	3306	6	51854	0.000604961	0.000115709	5.22827	BnaC05G0087200ZS;BnaC08G0516300ZS	0.051315	0.428454	biological_process
GO:0000706	meiotic DNA double-strand break processing	2	3306	6	51854	0.000604961	0.000115709	5.22827	BnaC09G0614700ZS;BnaA10G0294400ZS	0.051315	0.428454	biological_process
GO:0001111	promoter clearance from RNA polymerase II promoter	2	3306	6	51854	0.000604961	0.000115709	5.22827	BnaA04G0125400ZS;BnaC04G0413300ZS	0.051315	0.428454	biological_process
GO:1903025	regulation of RNA polymerase II regulatory region sequence-specific DNA binding	2	3306	6	51854	0.000604961	0.000115709	5.22827	BnaA04G0125400ZS;BnaC04G0413300ZS	0.051315	0.428454	biological_process
GO:0046444	FMN metabolic process	2	3306	6	51854	0.000604961	0.000115709	5.22827	BnaC02G0010300ZS;BnaA03G0010300ZS	0.051315	0.428454	biological_process
GO:0030950	establishment or maintenance of actin cytoskeleton polarity	2	3306	6	51854	0.000604961	0.000115709	5.22827	BnaC01G0055000ZS;BnaA01G0048000ZS	0.051315	0.428454	biological_process
GO:0000737	DNA catabolic process, endonucleolytic	2	3306	6	51854	0.000604961	0.000115709	5.22827	BnaC09G0614700ZS;BnaA10G0294400ZS	0.051315	0.428454	biological_process
GO:0048480	stigma development	2	3306	6	51854	0.000604961	0.000115709	5.22827	BnaC06G0448000ZS;BnaA07G0381000ZS	0.051315	0.428454	biological_process
GO:0055091	phospholipid homeostasis	2	3306	6	51854	0.000604961	0.000115709	5.22827	BnaC07G0512700ZS;BnaA01G0137800ZS	0.051315	0.428454	biological_process
GO:0034755	iron ion transmembrane transport	2	3306	6	51854	0.000604961	0.000115709	5.22827	BnaA07G0228600ZS;BnaA02G0239800ZS	0.051315	0.428454	biological_process
GO:0106035	protein maturation by [4Fe-4S] cluster transfer	2	3306	6	51854	0.000604961	0.000115709	5.22827	BnaC04G0057600ZS;BnaA05G0051100ZS	0.051315	0.428454	biological_process
GO:0000079	regulation of cyclin-dependent protein serine/threonine kinase activity	18	3306	186	51854	0.00544465	0.00358699	1.51789	BnaC04G0438500ZS;BnaA07G0280900ZS;BnaC09G0016500ZS;BnaC09G0308100ZS;BnaC05G0175500ZS;BnaC02G0438200ZS;BnaA02G0165100ZS;BnaA07G0291700ZS;BnaC04G0212800ZS;BnaC08G0444000ZS;BnaA08G0153800ZS;BnaC01G0026800ZS;BnaA10G0242400ZS;BnaC06G0457700ZS;BnaC02G0341900ZS;BnaC04G0053400ZS;BnaC09G0576700ZS;BnaA07G0289000ZS	0.0513719	0.428454	biological_process
GO:0051260	protein homooligomerization	9	3306	76	51854	0.00272232	0.00146565	1.85741	BnaA05G0354700ZS;BnaC03G0139100ZS;BnaC04G0481500ZS;BnaC03G0143000ZS;BnaC07G0187200ZS;BnaA10G0278500ZS;BnaA08G0095800ZS;BnaC02G0047800ZS;BnaC05G0387400ZS	0.0522365	0.433865	biological_process
GO:0034605	cellular response to heat	22	3306	239	51854	0.00665457	0.00460909	1.44379	BnaA03G0373800ZS;BnaA06G0271000ZS;BnaA10G0181100ZS;BnaC05G0548200ZS;BnaC01G0122300ZS;BnaA07G0156000ZS;BnaC02G0076500ZS;BnaA09G0392200ZS;BnaC02G0527700ZS;BnaA05G0487900ZS;BnaC03G0475900ZS;BnaA01G0199100ZS;BnaC03G0033600ZS;BnaC03G0457600ZS;BnaA03G0027400ZS;BnaC02G0027500ZS;BnaA06G0415600ZS;BnaC04G0176800ZS;BnaC02G0371100ZS;BnaC03G0043200ZS;BnaC01G0398400ZS;BnaC01G0118100ZS	0.0540082	0.441181	biological_process
GO:0006535	cysteine biosynthetic process from serine	7	3306	54	51854	0.00211736	0.00104139	2.03322	BnaA09G0384400ZS;BnaC04G0043900ZS;BnaC06G0142700ZS;BnaC09G0041800ZS;BnaA05G0479500ZS;BnaC05G0541700ZS;BnaA10G0126700ZS	0.0546716	0.441181	biological_process
GO:0010189	vitamin E biosynthetic process	4	3306	23	51854	0.00120992	0.000443553	2.72779	BnaC07G0032400ZS;BnaC09G0601000ZS;BnaA10G0282900ZS;BnaA02G0211500ZS	0.0552694	0.441181	biological_process
GO:0071900	regulation of protein serine/threonine kinase activity	4	3306	23	51854	0.00120992	0.000443553	2.72779	BnaA03G0441700ZS;BnaA09G0548400ZS;BnaC06G0222800ZS;BnaA05G0047100ZS	0.0552694	0.441181	biological_process
GO:0034087	establishment of mitotic sister chromatid cohesion	3	3306	14	51854	0.000907441	0.000269989	3.36103	BnaA08G0266500ZS;BnaA02G0227200ZS;BnaC06G0453500ZS	0.0555318	0.441181	biological_process
GO:0031538	negative regulation of anthocyanin metabolic process	3	3306	14	51854	0.000907441	0.000269989	3.36103	BnaC01G0467900ZS;BnaC06G0039500ZS;BnaC05G0489800ZS	0.0555318	0.441181	biological_process
GO:0006379	mRNA cleavage	3	3306	14	51854	0.000907441	0.000269989	3.36103	BnaC08G0141300ZS;BnaC05G0170300ZS;BnaA06G0324100ZS	0.0555318	0.441181	biological_process
GO:0010359	regulation of anion channel activity	3	3306	14	51854	0.000907441	0.000269989	3.36103	BnaA09G0111400ZS;BnaC03G0502900ZS;BnaA01G0132700ZS	0.0555318	0.441181	biological_process
GO:0019877	diaminopimelate biosynthetic process	3	3306	14	51854	0.000907441	0.000269989	3.36103	BnaC04G0272500ZS;BnaC04G0598000ZS;BnaA09G0553300ZS	0.0555318	0.441181	biological_process
GO:0009165	nucleotide biosynthetic process	3	3306	14	51854	0.000907441	0.000269989	3.36103	BnaC05G0341300ZS;BnaA05G0034900ZS;BnaC05G0086200ZS	0.0555318	0.441181	biological_process
GO:0006015	5-phosphoribose 1-diphosphate biosynthetic process	3	3306	14	51854	0.000907441	0.000269989	3.36103	BnaC05G0341300ZS;BnaA05G0034900ZS;BnaC05G0086200ZS	0.0555318	0.441181	biological_process
GO:0010117	photoprotection	5	3306	33	51854	0.0015124	0.000636402	2.37649	BnaA03G0373800ZS;BnaC03G0005000ZS;BnaA06G0261700ZS;BnaC03G0457600ZS;BnaA03G0002900ZS	0.0562193	0.444885	biological_process
GO:0006662	glycerol ether metabolic process	10	3306	89	51854	0.0030248	0.00171636	1.76234	BnaA01G0423500ZS;BnaA06G0138400ZS;BnaA03G0317600ZS;BnaA09G0709100ZS;BnaC06G0047000ZS;BnaA04G0224400ZS;BnaA10G0285300ZS;BnaA05G0451400ZS;BnaC01G0502000ZS;BnaA06G0031200ZS	0.0568944	0.448462	biological_process
GO:0032981	mitochondrial respiratory chain complex I assembly	6	3306	44	51854	0.00181488	0.000848536	2.13884	BnaA05G0002800ZS;BnaA09G0002400ZS;BnaC03G0053300ZS;BnaA09G0001700ZS;BnaC01G0126400ZS;BnaA01G0103700ZS	0.0591564	0.46087	biological_process
GO:0010928	regulation of auxin mediated signaling pathway	6	3306	44	51854	0.00181488	0.000848536	2.13884	BnaC05G0489800ZS;BnaA07G0381000ZS;BnaC05G0058100ZS;BnaC01G0467900ZS;BnaC08G0533500ZS;BnaC06G0448000ZS	0.0591564	0.46087	biological_process
GO:0006526	arginine biosynthetic process	6	3306	44	51854	0.00181488	0.000848536	2.13884	BnaC06G0455600ZS;BnaA02G0241400ZS;BnaA01G0089000ZS;BnaC08G0163200ZS;BnaC04G0556000ZS;BnaC04G0298200ZS	0.0591564	0.46087	biological_process

## Sheet: Table S6
Table S6: List of significant KEGG pathways between the two modules.
MEsalmon module
Pathway ID	Pathways	DEGs with pathway annotation	P-value
path:bna00620	Pyruvate metabolism	9	0.00928231
path:bna00020	Citrate cycle (TCA cycle)	7	0.0103992
path:bna00010	Glycolysis / Gluconeogenesis	10	0.0155578
path:bna03013	RNA transport	13	0.016445
path:bna04144	Endocytosis	12	0.0222623
path:bna03015	mRNA surveillance pathway	10	0.0246404
path:bna03050	Proteasome	6	0.0344953
path:bna00190	Oxidative phosphorylation	11	0.0375874
path:bna00790	Folate biosynthesis	3	0.0491088
path:bna00660	C5-Branched dibasic acid metabolism	2	0.0502183
path:bna00603	Glycosphingolipid biosynthesis - globo and isoglobo series	2	0.0579379
MEbrown module
path:bna03050	Proteasome	45	1.22062e-08
path:bna03040	Spliceosome	94	3.07017e-08
path:bna03013	RNA transport	79	3.64316e-05
path:bna03010	Ribosome	127	0.000107983
path:bna03008	Ribosome biogenesis in eukaryotes	45	0.000725953
path:bna00563	Glycosylphosphatidylinositol (GPI)-anchor biosynthesis	14	0.00074324
path:bna03060	Protein export	27	0.000776888
path:bna03015	mRNA surveillance pathway	56	0.000998417
path:bna04136	Autophagy - other	22	0.00153533
path:bna00760	Nicotinate and nicotinamide metabolism	10	0.0152727
path:bna00660	C5-Branched dibasic acid metabolism	7	0.0165412
path:bna00300	Lysine biosynthesis	9	0.0167656
path:bna03410	Base excision repair	17	0.0196538
path:bna00510	N-Glycan biosynthesis	18	0.0267126
path:bna00514	Other types of O-glycan biosynthesis	7	0.0284605
path:bna04141	Protein processing in endoplasmic reticulum	66	0.0473752
path:bna00970	Aminoacyl-tRNA biosynthesis	24	0.0477268

## Sheet: Table S7
Table S7: List of potential candidate genes within 300 kb (up & down) in 14 QTL clusters for investigated traits under LN-stress.
QTL Cluster	Gene ID	Darmor Gene	Chrm#	Start position	End position	At. Homolog	Description
RT-A02-1	GSBRNA2T00091707001	BnaA02g24300D	A02	17671744	17672722
17697697-18297697	GSBRNA2T00091710001	BnaA02g24310D	A02	17681300	17684345	AT5G46110.4	ACCLIMATION OF PHOTOSYNTHESIS TO ENVIRONMENT 2 (APE2)
	GSBRNA2T00091712001	BnaA02g24320D	A02	17685477	17685813
	GSBRNA2T00079336001	BnaA02g24330D	A02	17710897	17711192
	GSBRNA2T00079337001	BnaA02g24340D	A02	17721408	17722920	AT5G46170.1	F-box family protein
	GSBRNA2T00079339001	BnaA02g24350D	A02	17732194	17737237	AT5G46210.1	cullin4 (CUL4)
	GSBRNA2T00079340001	BnaA02g24360D	A02	17738454	17738628
	GSBRNA2T00079341001	BnaA02g24370D	A02	17742985	17746121	AT5G46220.1	Protein of unknown function (DUF616)
	GSBRNA2T00079343001	BnaA02g24380D	A02	17753879	17754305	AT5G46230.1	Protein of unknown function, DUF538
	GSBRNA2T00079345001	BnaA02g24390D	A02	17755742	17759274	AT5G46280.1	MINICHROMOSOME MAINTENANCE 3 (MCM3)
	GSBRNA2T00079347001	BnaA02g24400D	A02	17765211	17767960	AT5G46290.1	3-ketoacyl-acyl carrier protein synthase I (KAS I)
	GSBRNA2T00079349001	BnaA02g24410D	A02	17772149	17772395	AT5G46295.1	unknown protein
	GSBRNA2T00079350001	BnaA02g24420D	A02	17784422	17784750
	GSBRNA2T00079351001	BnaA02g24430D	A02	17797393	17798603	AT5G46330.1	FLAGELLIN-SENSITIVE 2 (FLS2)
	GSBRNA2T00079352001	BnaA02g24440D	A02	17799026	17800040	AT5G46330.1	FLAGELLIN-SENSITIVE 2 (FLS2)
	GSBRNA2T00079353001	BnaA02g24450D	A02	17800200	17801046	AT5G46330.1	FLAGELLIN-SENSITIVE 2 (FLS2)
	GSBRNA2T00079354001	BnaA02g24460D	A02	17801398	17806405
	GSBRNA2T00079355001	BnaA02g24470D	A02	17819782	17822257	AT5G46350.1	WRKY DNA-binding protein 8 (WRKY8)
	GSBRNA2T00079356001	BnaA02g24480D	A02	17845409	17847348	AT1G72040.1	P-loop containing nucleoside triphosphate hydrolases superfamily protein
	GSBRNA2T00079357001	BnaA02g24490D	A02	17848520	17851431	AT5G46410.2	SCP1-like small phosphatase 4 (SSP4)
	GSBRNA2T00079359001	BnaA02g24500D	A02	17858764	17863141	AT5G46270.1	Disease resistance protein (TIR-NBS-LRR class) family
	GSBRNA2T00079361001	BnaA02g24510D	A02	17868313	17870319	AT5G46450.1	Disease resistance protein (TIR-NBS-LRR class) family
	GSBRNA2T00079362001	BnaA02g24520D	A02	17873610	17882045	AT5G46450.1	Disease resistance protein (TIR-NBS-LRR class) family
	GSBRNA2T00079363001	BnaA02g24530D	A02	17882149	17889675	AT5G46450.1	Disease resistance protein (TIR-NBS-LRR class) family
	GSBRNA2T00079364001	BnaA02g24540D	A02	17895862	17900088	AT4G08450.1	Disease resistance protein (TIR-NBS-LRR class) family
	GSBRNA2T00079365001	BnaA02g24550D	A02	17905172	17906943	AT2G34690.1	ACCELERATED CELL DEATH 11 (ACD11)
	GSBRNA2T00079367001	BnaA02g24560D	A02	17911481	17918011	AT4G08450.1	Disease resistance protein (TIR-NBS-LRR class) family
	GSBRNA2T00079368001	BnaA02g24570D	A02	17918626	17919766	AT5G46530.1	AWPM-19-like family protein
	GSBRNA2T00079369001	BnaA02g24580D	A02	17922702	17924478	AT2G34690.1	ACCELERATED CELL DEATH 11 (ACD11)
	GSBRNA2T00079370001	BnaA02g24590D	A02	17927657	17928474
	GSBRNA2T00079371001	BnaA02g24600D	A02	17928693	17931293
	GSBRNA2T00079372001	BnaA02g24610D	A02	17931356	17932491	AT1G14800.1	Nucleic acid-binding, OB-fold-like protein
	GSBRNA2T00079374001	BnaA02g24620D	A02	17939714	17942338	AT5G46550.1	DNA-binding bromodomain-containing protein
	GSBRNA2T00063387001	BnaA02g24630D	A02	17958100	17959435	AT2G17600.1	Cysteine/Histidine-rich C1 domain family protein
	GSBRNA2T00063392001	BnaA02g24640D	A02	17969976	17972920	AT5G46740.1	ubiquitin-specific protease 21 (UBP21)
	GSBRNA2T00063393001	BnaA02g24650D	A02	17974038	17974603
	GSBRNA2T00063394001	BnaA02g24660D	A02	17984105	17985464	AT5G46770.1	unknown protein
	GSBRNA2T00063396001	BnaA02g24670D	A02	17989409	17990090	AT5G46780.2	VQ motif-containing protein
	GSBRNA2T00063398001	BnaA02g24680D	A02	17993254	17994432	AT5G46795.1	microspore-specific promoter 2 (MSP2)
	GSBRNA2T00063399001	BnaA02g24690D	A02	17995389	17996835	AT5G46800.1	A BOUT DE SOUFFLE (BOU)
	GSBRNA2T00063400001	BnaA02g24700D	A02	17997254	17998293	AT5G46820.1	Protein of Unknown Function (DUF239)
	GSBRNA2T00063401001	BnaA02g24710D	A02	18002139	18004178	AT5G04120.1	Phosphoglycerate mutase family protein
	GSBRNA2T00063403001	BnaA02g24720D	A02	18008345	18012434	AT3G01780.1	TPLATE
	GSBRNA2T00063404001	BnaA02g24730D	A02	18021943	18023264	AT1G29720.1	Leucine-rich repeat transmembrane protein kinase
	GSBRNA2T00063405001	BnaA02g24740D	A02	18024864	18031233	AT1G29720.1	Leucine-rich repeat transmembrane protein kinase
	GSBRNA2T00063407001	BnaA02g24750D	A02	18032302	18033042	AT1G29720.1	Leucine-rich repeat transmembrane protein kinase
	GSBRNA2T00063413001	BnaA02g24760D	A02	18055447	18056768	AT2G01560.1	Plant protein 1589 of unknown function
	GSBRNA2T00063418001	BnaA02g24770D	A02	18073569	18075499	AT5G46860.1	VACUOLAR MORPHOLOGY 3 (VAM3)
	GSBRNA2T00063420001	BnaA02g24780D	A02	18097344	18101884	AT5G46910.1	Transcription factor jumonji (jmj) family protein / zinc finger (C5HC2 type) family protein
	GSBRNA2T00063421001	BnaA02g24790D	A02	18105528	18105874	AT5G46920.1	Intron maturase, type II family protein
	GSBRNA2T00063422001	BnaA02g24800D	A02	18106337	18106874	AT5G46940.1	Plant invertase/pectin methylesterase inhibitor superfamily protein
	GSBRNA2T00063424001	BnaA02g24810D	A02	18134301	18134846	AT5G47600.1	HSP20-like chaperones superfamily protein
	GSBRNA2T00063426001	BnaA02g24820D	A02	18144825	18145766	AT5G47590.1	Heat shock protein HSP20/alpha crystallin family
	GSBRNA2T00063428001	BnaA02g24830D	A02	18149582	18150421	AT5G47590.1	Heat shock protein HSP20/alpha crystallin family
	GSBRNA2T00063429001	BnaA02g24840D	A02	18152667	18155309	AT5G46960.1	Plant invertase/pectin methylesterase inhibitor superfamily protein
	GSBRNA2T00063431001	BnaA02g24850D	A02	18180946	18181784	AT5G47590.1	Heat shock protein HSP20/alpha crystallin family
	GSBRNA2T00063432001	BnaA02g24860D	A02	18185507	18186089	AT5G02960.1	Ribosomal protein S12/S23 family protein
	GSBRNA2T00063437001	BnaA02g24870D	A02	18203819	18204395	AT5G46980.1	Plant invertase/pectin methylesterase inhibitor superfamily protein
	GSBRNA2T00063439001	BnaA02g24880D	A02	18230079	18231075	AT5G47000.1	Peroxidase superfamily protein
	GSBRNA2T00063441001	BnaA02g24890D	A02	18244437	18251981	AT5G47010.1	LOW-LEVEL BETA-AMYLASE 1 (LBA1)
	GSBRNA2T00063442001	BnaA02g24900D	A02	18254235	18255818	AT5G47030.1	ATPase, F1 complex, delta/epsilon subunit
	GSBRNA2T00063443001	BnaA02g24910D	A02	18274129	18275280	AT5G47050.1	SBP (S-ribonuclease binding protein) family protein
	GSBRNA2T00063444001	BnaA02g24920D	A02	18282665	18283237	AT2G04045.1	Defensin-like (DEFL) family protein
	GSBRNA2T00063445001	BnaA02g24930D	A02	18286888	18289693	AT4G04540.1	cysteine-rich RLK (RECEPTOR-like protein kinase) 39 (CRK39)
RT-A06-1	GSBRNA2T00042971001	BnaA06g14080D	A06	7555571	7562988	AT1G19880.1	Regulator of chromosome condensation (RCC1) family protein
7556204-7856204	GSBRNA2T00042970001	BnaA06g14090D	A06	7563117	7570691	AT5G62000.3	auxin response factor 2 (ARF2)
	GSBRNA2T00042969001	BnaA06g14100D	A06	7572591	7573470	AT1G54445.1	LOCATED IN: endomembrane system
	GSBRNA2T00042967001	BnaA06g14110D	A06	7615912	7617430	AT1G19900.1	glyoxal oxidase-related protein
	GSBRNA2T00042966001	BnaA06g14120D	A06	7617498	7617561
	GSBRNA2T00042965001	BnaA06g14130D	A06	7618131	7627278	AT4G09950.1	P-loop containing nucleoside triphosphate hydrolases superfamily protein
	GSBRNA2T00042963001	BnaA06g14140D	A06	7630615	7635349	AT1G19920.1	APS2
	GSBRNA2T00042962001	BnaA06g14150D	A06	7635445	7639365	AT1G19940.1	glycosyl hydrolase 9B5 (GH9B5)
	GSBRNA2T00042961001	BnaA06g14160D	A06	7645850	7648016	AT1G19950.1	HVA22-like protein H (ATHVA22H) (HVA22H)
	GSBRNA2T00042960001	BnaA06g14170D	A06	7651465	7651624
	GSBRNA2T00042958001	BnaA06g14180D	A06	7654621	7656114	AT1G19970.1	ER lumen protein retaining receptor family protein
	GSBRNA2T00042957001	BnaA06g14190D	A06	7656564	7658218	AT1G19990.1	unknown protein
	GSBRNA2T00042955001	BnaA06g14200D	A06	7661831	7663062	AT1G20050.1	HYDRA1 (HYD1)
	GSBRNA2T00042954001	BnaA06g14210D	A06	7664845	7666402	AT3G25940.1	TFIIB zinc-binding protein
	GSBRNA2T00042953001	BnaA06g14220D	A06	7666472	7667609	AT1G20070.1	unknown protein
	GSBRNA2T00042952001	BnaA06g14230D	A06	7674383	7675825	AT1G20100.1	unknown protein
	GSBRNA2T00042951001	BnaA06g14240D	A06	7676042	7677681	AT1G20110.1	RING/FYVE/PHD zinc finger superfamily protein
	GSBRNA2T00042950001	BnaA06g14250D	A06	7678500	7685362	AT1G20132.1	GDSL-like Lipase/Acylhydrolase superfamily protein
	GSBRNA2T00042949001	BnaA06g14260D	A06	7695574	7696659	AT1G20140.1	SKP1-like 4 (SK4)
	GSBRNA2T00042948001	BnaA06g14270D	A06	7697263	7705297	AT1G20160.2	ATSBT5.2
	GSBRNA2T00042946001	BnaA06g14280D	A06	7716531	7717961	AT1G20180.2	Protein of unknown function (DUF677)
	GSBRNA2T00042945001	BnaA06g14290D	A06	7718433	7720484	AT1G20190.1	expansin 11 (EXPA11)
	GSBRNA2T00042944001	BnaA06g14300D	A06	7721898	7724186	AT1G20220.1	Alba DNA/RNA-binding protein
	GSBRNA2T00042943001	BnaA06g14310D	A06	7724996	7726378	AT1G20225.1	Thioredoxin superfamily protein
	GSBRNA2T00042942001	BnaA06g14320D	A06	7726655	7728348	AT1G20230.1	Pentatricopeptide repeat (PPR) superfamily protein
	GSBRNA2T00042941001	BnaA06g14330D	A06	7732905	7736406	AT1G20260.1	ATPase, V1 complex, subunit B protein
	GSBRNA2T00042940001	BnaA06g14340D	A06	7736560	7738900	AT1G20270.1	2-oxoglutarate (2OG) and Fe(II)-dependent oxygenase superfamily protein
	GSBRNA2T00042939001	BnaA06g14350D	A06	7741671	7743333	AT1G20300.1	Pentatricopeptide repeat (PPR) superfamily protein
	GSBRNA2T00042938001	BnaA06g14360D	A06	7745464	7746232	AT1G20310.1	unknown protein
	GSBRNA2T00043231001	BnaA06g14370D	A06	7770659	7771229
	GSBRNA2T00043230001	BnaA06g14380D	A06	7775625	7778942	AT1G20380.1	Prolyl oligopeptidase family protein
	GSBRNA2T00043229001	BnaA06g14390D	A06	7779276	7782328	AT1G20410.1	Pseudouridine synthase family protein
	GSBRNA2T00043228001	BnaA06g14400D	A06	7784017	7789386	AT1G21860.1	SKU5 similar 7 (sks7)
	GSBRNA2T00043226001	BnaA06g14410D	A06	7797249	7800063	AT1G20460.1	unknown protein
	GSBRNA2T00043225001	BnaA06g14420D	A06	7801809	7802265	AT1G20470.1	SAUR-like auxin-responsive protein family
[truncated: 1,279 more rows]

## Sheet: Table S8
Table S8: Primers for qRT-PCR used in this study.
[truncated: 14 more rows]
